# Supplementary material for: Molecular signatures of labor and nonlabor myometrium with parsimonious classification from 2 calcium transporter genes
Source: JCI Insight. 2021 Jun 8;6(11):e148425. doi: 10.1172/jci.insight.148425 (PMC8262336; doi:10.1172/jci.insight.148425)
Supplement: Supplemental Table 1 [file jciinsight-6-148425-s024.xlsx]

## Sheet: Clinical Variables
Supplemental Table S1. Detailed demographic and clinical characteristics of myometrial sample donors.
Case	Study phase	Aggregated clinical groups	RNA-seq performed?	Term/preterm	Primary/repeat cesarean section (CS)	Uterine incision type	Triple I	Gestational age (GA) at delivery (wks)	Uterus phenotype NQ/Q	Uterine contractions preceding CS	Contractions score (0-2)	Maternal race/ethnicity	Nulliparity	Spontaneous initiation of labor	Cervical dilatation before CS (cm)	Membranes status at start of CS	CS indication(s)	Tocolysis	Corticosteroids	Oxytocin	Attempted trial of labor	Procedures, other medication specifics	HCA, funisitis
MY01	1_Transcriptomics	Group 1 (TL)	Yes	Term	Primary CS	low transverse	NA	40	NQ	Present, regular	2	White Non-Hispanic	Yes	Yes	10	Ruptured in labor	Failure to descend	No	No	Yes	Yes	spontaneous onset of labor, IUPC (180 MVU)	NA
MY02	1_Transcriptomics	Group 1 (TL)	Yes	Term	Primary CS	low transverse	NA	38	NQ	Present, regular	2	Hispanic	Yes	Yes	5	Ruptured in labor	Failure to progress	No	No	Yes	Yes	spontaneous onset of labor, IUPC (265 MVU)	NA
MY03	1_Transcriptomics	Group 1 (TL)	Yes	Term	Primary CS	low transverse	NA	38	NQ	Present, regular	2	Hispanic	Yes	Yes	10	Ruptured in labor	Failure to descend	No	No	No	Yes	spontaneous onset of labor, IUPC (200 MVU)	NA
MY04	1_Transcriptomics	Group 1 (TL)	Yes	Term	Primary CS	low transverse	NA	41	NQ	Present, regular	2	White Non-Hispanic	Yes	Yes	8	Ruptured in labor	Failure to progress	No	No	Yes	Yes	spontaneous onset of labor, IUPC (210 MVU)	NA
MY05	1_Transcriptomics	Group 1 (TL)	Yes	Term	Primary CS	low transverse	NA	39	NQ	Present, regular	2	African American	Yes	Yes	10	Ruptured in labor	Failure to descend	No	No	Yes	Yes	spontaneous onset of labor	NA
MY12	1_Transcriptomics	Group 3 (PTB Intact Mb)	Yes	Preterm	Primary CS	low transverse	amniocentesis confirmed Triple I	29	NQ	Present, regular	2	African American	Yes	Yes	2	Intact	Acute clinical chorioamnionitis, +IAI, non-reassuring fetal status	No	Yes	Yes	Yes	latency antibiotics (penicillin+clindamycin), amniocentesis (+Triple I)	Stage III HCA, grade 4 funisitis
MY14	1_Transcriptomics	Group 4 (PPROM)	Yes	Preterm	Primary CS	classical	amniocentesis confirmed Triple I	31	NQ	Absent, forceful contractions following PPROM, receded after magnesium tocolysis	0	African American	No	Yes	3	Ruptured, PPROM managed expectantly	Acute chorioamnionitis	Yes	Yes	No	No	magnesium sulfate for tocolysis, amniocentesis (+Triple I)	Stage III HCA, absent funisitis
MY06	1_Transcriptomics	Group 2 (TNL)	Yes	Term	Primary CS	low transverse	NA	39	Q	Absent	0	White Non-Hispanic	No	No	0	Intact	History of shoulder dystocia	No	No	No	No	-	NA
MY07	1_Transcriptomics	Group 2 (TNL)	Yes	Term	Primary CS	low transverse	NA	39	Q	Absent	0	White Non-Hispanic	No	No	0	Intact	Breech presentation	No	No	No	No	-	NA
MY25	1_Transcriptomics	Group 4 (PPROM)	Yes	Preterm	Primary CS	low transverse	clinical chorioamnionitis, suspected Triple I	31	NQ	Occasional, previously regular, weakened after tocolysis	1	White Non-Hispanic	Yes	Yes	1	Ruptured, PPROM managed expectantly	Acute clinical chorioamnionitis, breech presentation	Yes	Yes	No	No	latency antibiotics (ampicillin+erythromycin), antiepileptic, amniocentesis (-Triple I)	Stage I HCA, absent funisitis
MY28	1_Transcriptomics	Group 4 (PPROM)	Yes	Preterm	Primary CS	classical	amniocentesis confirmed Triple I	24	NQ	Occasional on TCG, previously regular, weakened after tocolysis	1	African American	No	Yes	3	Ruptured, PTL on tocolysis, PPROM managed expectantly	Non-reassuring fetal status, persistent fever	Yes	Yes	Yes	Yes	magnesium sulfate for tocolysis, latency antibiotics (ampicillin+amoxycillin+gentamicin), amniocentesis (+Triple I)	Stage III HCA, grade 4 funisitis
MY08	1_Transcriptomics	Group 2 (TNL)	Yes	Term	Primary CS	low transverse	NA	39	Q	Absent	0	Asian	Yes	No	0	Intact	Breech presentation	No	No	No	No	-	NA
MY31	1_Transcriptomics	Group 3 (PTB Intact Mb)	Yes	Preterm	Primary CS	low transverse	amniocentesis confirmed Triple I	25	NQ	Occasional, previously regular, weakened after tocolysis	1	White Non-Hispanic	Yes	Yes	6	Intact, buldging membranes	Breech	Yes	Yes	No	No	magnesium sulfate for neuroprotection, nifedipine for tocolysis	Acute inflammation
MY11	1_Transcriptomics	Group 4 (PPROM)	Yes	Preterm	Primary CS	classical	amniocentesis confirmed Triple I	31	Q	Absent	0	African American	No	Yes	0	Ruptured, PPROM managed expectantly	Acute clinical chorioamnionitis, +IAI	Yes	Yes	No	No	latency antibiotics (ampicillin+erythromycin), amniocentesis (+Triple I)	Stage III HCA, grade 4 funisitis
MY16	1_Transcriptomics	Group 5 (PTB_Provider_Initiated)	Yes	Preterm	Primary CS	low transverse	NA	29	Q	Absent	0	African American	Yes	No	0	Intact	Severe preeclampsia, non-reassuring fetal status	No	Yes	No	No	-	Absent HCA, absent funisitis
MY09	1_Transcriptomics	Group 2 (TNL)	Yes	Term	Primary CS	low transverse	NA	39	Q	Absent	0	White Non-Hispanic	Yes	No	0	Intact	Fetal macrosomia	No	No	No	No	-	NA
MY10	1_Transcriptomics	Group 2 (TNL)	Yes	Term	Primary CS	low transverse	NA	39	Q	Absent	0	White Non-Hispanic	Yes	No	0	Intact	Breech presentation	No	No	No	No	-	NA
MY13	1_Transcriptomics	Group 3 (PTB Intact Mb)	Yes	Preterm	Primary CS	classical	amniocentesis confirmed Triple I	28	Q	Weak, irregular	1	Hispanic	No	Yes	3	Intact	Acute clinical chorioamnionitis, +IAI, breech presentation	Yes	Yes	No	No	nifedipine for latency prolongation, antibiotics (ampicillin+erythromycin), amniocentesis (+Triple I)	Stage III HCA, grade 3 funisitis
MY21	1_Transcriptomics	Group 5 (PTB_Provider_Initiated)	Yes	Preterm	Primary CS	low transverse	NA	25	Q	Absent	0	Hispanic	Yes	No	0	Intact	Severe preeclampsia, non-reassuring fetal status	No	Yes	No	No	magnesium sulfate for seizure prophylaxis	Absent HCA, absent funisitis
MY22	1_Transcriptomics	Group 5 (PTB_Provider_Initiated)	Yes	Preterm	Primary CS	low transverse	NA	31	Q	Absent	0	Hispanic	Yes	No	0	Intact	Severe preeclampsia, worsening maternal condition	No	Yes	No	No	magnesium sulfate for seizure prophylaxis	Absent HCA, absent funisitis
MY23	1_Transcriptomics	Group 4 (PPROM)	Yes	Preterm	Primary CS	classical	amniocentesis confirmed Triple I	32	Q	Absent	0	African American	No	Yes	4	Ruptured, PPROM managed expectantly	Cord prolapse	No	Yes	No	No	latency antibiotics (ampicillin+erythromycin), amniocentesis (+Triple I)	Stage III HCA, grade 3 funisitis
MY17	1_Transcriptomics	Group 5 (PTB_Provider_Initiated)	Yes	Preterm	Primary CS	low transverse	NA	31	Q	Absent	0	White Non-Hispanic	No	No	0	Intact	Severe preeclampsia, active genital HSV infection	No	Yes	No	No	magnesium sulfate for seizure prophylaxis, acyclovir	Absent HCA, absent funisitis
MY18	1_Transcriptomics	Group 5 (PTB_Provider_Initiated)	Yes	Preterm	Primary CS	low transverse	NA	32	Q	Absent	0	White Non-Hispanic	Yes	No	0	Intact	Severe preeclampsia, breech presentation	No	Yes	No	No	magnesium sulfate for seizure prophylaxis	Absent HCA, absent funisitis
MY24	1_Transcriptomics	Group 3 (PTB Intact Mb)	Yes	Preterm	Primary CS	classical	amniocentesis confirmed Triple I	25	Q	Receded after tocolysis, previously regular with cervical change	1	White Non-Hispanic	Yes	Yes	4	Intact	Acute clinical chorioamnionitis, +IAI, breech presentation	Yes	Yes	No	No	magnesium sulfate and nifedipine for tocolysis, cerclage, antibiotic (ampicillin) amniocentesis (+Triple I)	Stage III HCA, grade 4 funisitis
MY15	1_Transcriptomics	Group 4 (PPROM)	Yes	Preterm	Primary CS	classical	amniocentesis excluded Triple I	27	Q	Absent	0	African American	No	Yes	0	Ruptured, PPROM managed expectantly	Non-reassuring fetal status	No	Yes	No	No	prophylactic cerclaje, latency antibiotics (ampicillin+erythromycin)	Stage III HCA, grade 2 funisitis
MY19	1_Transcriptomics	Group 5 (PTB_Provider_Initiated)	Yes	Preterm	Primary CS	classical	NA	27	Q	Absent	0	African American	Yes	No	0	Intact	Severe preeclampsia, transverse lie	No	Yes	No	No	magnesium sulfate for seizure prophylaxis	Absent HCA, absent funisitis
MY20	1_Transcriptomics	Group 5 (PTB_Provider_Initiated)	Yes	Preterm	Primary CS	classical	NA	25	Q	Absent	0	African American	Yes	No	0	Intact	Eclampsia, emergent CS	No	No	No	No	magnesium sulfate for seizure prophylaxis, hydralazine, labetolol	Stage I HCA, absent funisitis
MY26	1_Transcriptomics	Group 4 (PPROM)	Yes	Preterm	Primary CS	classical	suspected Triple I	27	Q	Present, with sudden onset ~1h prior to CS	1	Hispanic	No	Yes	2	Ruptured, PPROM managed expectantly	Breech presentation, sudden onset of contractions, fundal tenderness	No	Yes	No	No	latency antibiotics (ampicillin+erythromycin)	Absent HCA, stage 4 funisitis
MY27	1_Transcriptomics	Group 3 (PTB Intact Mb)	Yes	Preterm	Primary CS	classical	amniocentesis confirmed Triple I	23	Q	Absent, abdominal pain present	0	African American	Yes	Yes	6	Intact, buldging membranes	Footling breech, vaginal bleeding, buldging membranes with protrusion of feet in cervical os	No	Yes	No	No	magnesium sulfate for neuroprotection, amniocentesis (-Triple I)	Absent HCA, absent funisitis
MY29	1_Transcriptomics	Group 4 (PPROM)	Yes	Preterm	Primary CS	classical	amniocentesis confirmed Triple I	25	Q	Absent	0	African American	No	Yes	4	Ruptured, PPROM managed expectantly	Cord prolapse	No	Yes	No	No	magnesium sulfate for neuroprotection, latency antibiotics (ampicillin+erythromycin)	Stage III HCA, grade 4 funisitis
MY30	1_Transcriptomics	Group 3 (PTB Intact Mb)	Yes	Preterm	Primary CS	classical	amniocentesis confirmed Triple I	26	Q	Absent	0	White Non-Hispanic	Yes	Yes	6	Intact, buldging membranes	Breech, protrusion of feet in cervical os	No	Yes	No	No	magnesium sulfate for neuroprotection	Acute inflammation
MY32	2_Expanded Validation	Group 1 (TL)	No	Term	Primary CS	low transverse	NA	40	NQ	Induction, labor arrest at 4 cm	2	African American	Yes	No	4	Ruptured	Induction, arrested at 4 cm	No	No	Yes	Yes	induction of labor, IUPC (90 MVU)	NA
MY33	2_Expanded Validation	Group 1 (TL)	No	Term	Primary CS	low transverse	NA	39.6	NQ	Present, regular	2	African American	Yes	Yes	6	Ruptured	Failure to progress	No	No	Yes	Yes	spontaneous onset of labor, IUPC (400 MVU)	NA
MY34	2_Expanded Validation	Group 1 (TL)	No	Term	Primary CS	low transverse	NA	41	NQ	Present, regular	2	White Non-Hispanic	Yes	Yes	7	Ruptured	Induction, arrested at 7 cm	No	No	Yes	Yes	induction of labor, IUPC (190 MVU)	NA
MY35	2_Expanded Validation	Group 1 (TL)	No	Term	Primary CS	low transverse	NA	40	NQ	Present, regular	2	Hispanic	Yes	Yes	10	Ruptured	Induction, failure to descent	No	No	Yes	Yes	induction of labor, IUPC (150 MVU)	NA
MY36	2_Expanded Validation	Group 1 (TL)	No	Term	Primary CS	low transverse	NA	41	NQ	Present, regular	2	White Non-Hispanic	Yes	Yes	10	Ruptured	Failure to progress	No	No	Yes	Yes	induction of labor, IUPC (65 MVU)	NA
MY37	2_Expanded Validation	Group 1 (TL)	No	Term	Repeat CS	low transverse	NA	40	NQ	Occasional	1	African American	No	No	2	Intact	Pt with 3 prior C/S reports occasional contractions	No	No	No	No	-	NA
MY38	2_Expanded Validation	Group 2 (TNL)	No	Term	Repeat CS	low transverse	NA	39	Q	Absent	0	White Non-Hispanic	No	No	0	Intact	C/S repeat elective, 3 prior C/S, no scar visible	No	No	No	No	-	NA
MY39	2_Expanded Validation	Group 2 (TNL)	No	Term	Repeat CS	low transverse	NA	40	Q	Absent	0	African American	No	No	0	Intact	C/S for fetal tachycardia and variables, CTX present @ 10 min.	No	No	No	No	-	NA
MY40	2_Expanded Validation	Group 5 (PTB_Provider_Initiated)	No	Preterm	Repeat CS	low transverse	NA	33	Q	Absent	0	White Non-Hispanic	No	No	0	Intact	Vag bleeding, CS for abruption. FM intact, AF clear	No	No	No	No	-	NA
MY41	2_Expanded Validation	Group 2 (TNL)	No	Term	Repeat CS	low transverse	NA	39	Q	Absent	0	Hispanic	No	No	0	Intact	Pt at term with elective C/S for 2 prior C/S	No	No	No	No	-	NA
MY42	2_Expanded Validation	Group 4 (PPROM)	No	Preterm	Primary CS	classical	amniocentesis excluded Triple I	25	Q	Absent	0	Other	No	Yes	5	Ruptured	CS for cord p& foot prolapse	No	Yes	No	No	magnesium sulfate for neuroprotection, amniocentesis (-Triple I)	Stage III HCA, grade 4 funisitis
Abbreviations:
CS, cesarean section
GA, gestational age
HCA, histological chorioamnionitis
IUPC, intrauterine pressure catheter
Mb, membranes (fetal membranes)
MVU, Montevideo units
NQ, non-quiescent
Q, quiescent
TCG, tocography
Triple I, intra-amniotic infection and/or inflammation
