# Supplementary material for: Molecular signatures of labor and nonlabor myometrium with parsimonious classification from 2 calcium transporter genes
Source: JCI Insight. 2021 Jun 8;6(11):e148425. doi: 10.1172/jci.insight.148425 (PMC8262336; doi:10.1172/jci.insight.148425)
Supplement: Supplemental Table 2 [file jciinsight-6-148425-s025.xlsx]

## Sheet: Table S1
Supplemental Table S2. Transcripts differentially abundant between term labor (TL) and term non-labor (TNL) myometrial biopsy specimens.
Gene Symbol	Linear Fold Change	Biotype	Description	Raw p value	FDR
PTX3	33.3925	protein coding	pentraxin 3, long	<0.001	<0.001
PBXIP1	-3.60356	protein coding	pre-B-cell leukemia homeobox interacting protein 1	<0.001	<0.001
ADAMTS9	8.27616	protein coding	ADAM metallopeptidase with thrombospondin type 1 motif, 9	<0.001	<0.001
SERPINH1	2.12903	protein coding	serpin peptidase inhibitor, clade H (heat shock protein 47), member 1, (collagen binding protein 1)	<0.001	<0.001
STAT3	1.95583	protein coding	signal transducer and activator of transcription 3 (acute-phase response factor)	<0.001	<0.001
SLC39A14	5.25083	protein coding	solute carrier family 39 (zinc transporter), member 14	<0.001	<0.001
IL6	18.8643	protein coding	interleukin 6	<0.001	<0.001
C1QTNF7	-12.4222	protein coding	C1q and tumor necrosis factor related protein 7	<0.001	<0.001
BCL6	2.33975	protein coding	B-cell CLL/lymphoma 6	<0.001	<0.001
CCL11	40.8805	protein coding	chemokine (C-C motif) ligand 11	<0.001	<0.001
STEAP1	12.2336	protein coding	six transmembrane epithelial antigen of the prostate 1	<0.001	<0.001
LRRC59	2.0891	protein coding	leucine rich repeat containing 59	<0.001	<0.001
LIPG	22.4874	protein coding	lipase, endothelial	<0.001	<0.001
NAMPT	13.6978	protein coding	nicotinamide phosphoribosyltransferase	<0.001	<0.001
ADAMTS4	13.8202	protein coding	ADAM metallopeptidase with thrombospondin type 1 motif, 4	<0.001	<0.001
ANGPTL4	9.82553	protein coding	angiopoietin-like 4	<0.001	<0.001
ANGPT1	-5.4857	protein coding	angiopoietin 1	<0.001	<0.001
NME1	2.75936	protein coding	NME/NM23 nucleoside diphosphate kinase 1	<0.001	<0.001
SNAI1	8.15495	protein coding	snail family zinc finger 1	<0.001	<0.001
CIRH1A	1.98471	protein coding	cirrhosis, autosomal recessive 1A (cirhin)	<0.001	<0.001
MPPE1	-2.09764	protein coding	metallophosphoesterase 1	<0.001	<0.001
MT2A	27.8466	protein coding	metallothionein 2A	<0.001	<0.001
NRBP2	-2.61514	protein coding	nuclear receptor binding protein 2	<0.001	<0.001
MEF2A	-1.74232	protein coding	myocyte enhancer factor 2A	<0.001	<0.001
PAICS	2.8615	protein coding	phosphoribosylaminoimidazole carboxylase, phosphoribosylaminoimidazole succinocarboxamide synthetase	<0.001	<0.001
ATP1A1	2.06496	protein coding	ATPase, Na+/K+ transporting, alpha 1 polypeptide	<0.001	<0.001
IL4R	3.92174	protein coding	interleukin 4 receptor	<0.001	<0.001
MANF	2.93508	protein coding	mesencephalic astrocyte-derived neurotrophic factor	<0.001	<0.001
DGKD	2.02956	protein coding	diacylglycerol kinase, delta 130kDa	<0.001	<0.001
SERTAD1	1.92002	protein coding	SERTA domain containing 1	<0.001	<0.001
LMNB2	2.29169	protein coding	lamin B2	<0.001	<0.001
NHP2	1.9134	protein coding	NHP2 ribonucleoprotein	<0.001	<0.001
DBP	-9.18754	protein coding	D site of albumin promoter (albumin D-box) binding protein	<0.001	<0.001
MT1X	12.2309	protein coding	metallothionein 1X	<0.001	<0.001
NR1D2	-3.63424	protein coding	nuclear receptor subfamily 1, group D, member 2	<0.001	<0.001
CHD7	1.63324	protein coding	chromodomain helicase DNA binding protein 7	<0.001	<0.001
SNRPA	1.71858	protein coding	small nuclear ribonucleoprotein polypeptide A	<0.001	<0.001
KIAA1467	2.21138	protein coding	KIAA1467	<0.001	<0.001
SLC2A12	-19.6093	protein coding	solute carrier family 2 (facilitated glucose transporter), member 12	<0.001	<0.001
NOD1	3.1534	protein coding	nucleotide-binding oligomerization domain containing 1	<0.001	<0.001
COA4	1.71574	protein coding	cytochrome c oxidase assembly factor 4 homolog (S. cerevisiae)	<0.001	<0.001
AGO2	1.5897	protein coding	argonaute RISC catalytic component 2	<0.001	<0.001
CSF3	321.036	protein coding	colony stimulating factor 3 (granulocyte)	<0.001	<0.001
TNFRSF10D	4.65375	protein coding	tumor necrosis factor receptor superfamily, member 10d, decoy with truncated death domain	<0.001	<0.001
NPM1	1.79346	protein coding	nucleophosmin (nucleolar phosphoprotein B23, numatrin)	<0.001	<0.001
STEAP2	4.7236	protein coding	STEAP family member 2, metalloreductase	<0.001	<0.001
COL27A1	3.36529	protein coding	collagen, type XXVII, alpha 1	<0.001	<0.001
ACCS	-4.22839	protein coding	1-aminocyclopropane-1-carboxylate synthase homolog (Arabidopsis)(non-functional)	<0.001	<0.001
EIF5A	2.28676	protein coding	eukaryotic translation initiation factor 5A	<0.001	<0.001
FBL	1.95739	protein coding	fibrillarin	<0.001	<0.001
NUS1	1.82342	protein coding	nuclear undecaprenyl pyrophosphate synthase 1 homolog (S. cerevisiae)	<0.001	<0.001
BRE-AS1	7.02815	antisense	BRE antisense RNA 1	<0.001	<0.001
SRM	2.0982	protein coding	spermidine synthase	<0.001	<0.001
BANP	1.89862	protein coding	BTG3 associated nuclear protein	<0.001	<0.001
HSPE1	2.57112	protein coding	heat shock 10kDa protein 1	<0.001	<0.001
SOCS3	7.9452	protein coding	suppressor of cytokine signaling 3	<0.001	<0.001
TNFAIP6	6.10742	protein coding	tumor necrosis factor, alpha-induced protein 6	<0.001	<0.001
PITPNM3	-4.46046	protein coding	PITPNM family member 3	<0.001	<0.001
C1orf198	-2.14505	protein coding	chromosome 1 open reading frame 198	<0.001	<0.001
HNRNPA1	1.7531	protein coding	heterogeneous nuclear ribonucleoprotein A1	<0.001	<0.001
TMEM165	1.59503	protein coding	transmembrane protein 165	<0.001	<0.001
RAN	1.79722	protein coding	RAN, member RAS oncogene family	<0.001	<0.001
PPP1R14A	-3.52293	protein coding	protein phosphatase 1, regulatory (inhibitor) subunit 14A	<0.001	<0.001
RPS2	1.92982	protein coding	ribosomal protein S2	<0.001	<0.001
YBX3	2.13449	protein coding	Y box binding protein 3	<0.001	<0.001
CYS1	-7.10406	protein coding	cystin 1	<0.001	<0.001
LRG1	27.3305	protein coding	leucine-rich alpha-2-glycoprotein 1	<0.001	<0.001
NPM3	1.94507	protein coding	nucleophosmin/nucleoplasmin 3	<0.001	<0.001
SNRPD1	1.83203	protein coding	small nuclear ribonucleoprotein D1 polypeptide 16kDa	<0.001	<0.001
ILF2	1.75929	protein coding	interleukin enhancer binding factor 2	<0.001	<0.001
CARF	-2.23874	protein coding	calcium responsive transcription factor	<0.001	<0.001
DNAJC25	1.62367	protein coding	DnaJ (Hsp40) homolog, subfamily C , member 25	<0.001	<0.001
HSPD1	2.68674	protein coding	heat shock 60kDa protein 1 (chaperonin)	<0.001	<0.001
IPO4	2.85474	protein coding	importin 4	<0.001	<0.001
AGPAT5	2.16934	protein coding	1-acylglycerol-3-phosphate O-acyltransferase 5	<0.001	<0.001
BTD	-2.33863	protein coding	biotinidase	<0.001	<0.001
TMEM14A	-2.78232	protein coding	transmembrane protein 14A	<0.001	<0.001
HIPK2	2.15189	protein coding	homeodomain interacting protein kinase 2	<0.001	<0.001
SHMT2	1.83415	protein coding	serine hydroxymethyltransferase 2 (mitochondrial)	<0.001	<0.001
SEC61A1	1.86584	protein coding	Sec61 alpha 1 subunit (S. cerevisiae)	<0.001	<0.001
HIF1A	3.26509	protein coding	hypoxia inducible factor 1, alpha subunit (basic helix-loop-helix transcription factor)	<0.001	<0.001
PLA2R1	-2.78067	protein coding	phospholipase A2 receptor 1, 180kDa	<0.001	<0.001
NANS	1.98177	protein coding	N-acetylneuraminic acid synthase	<0.001	<0.001
CALM2	-1.8069	protein coding	calmodulin 2 (phosphorylase kinase, delta)	<0.001	<0.001
CCDC71L	9.60215	protein coding	coiled-coil domain containing 71-like	<0.001	<0.001
GGCT	2.54414	protein coding	gamma-glutamylcyclotransferase	<0.001	<0.001
CAV1	-3.0791	protein coding	caveolin 1, caveolae protein, 22kDa	<0.001	<0.001
ILF3	1.87308	protein coding	interleukin enhancer binding factor 3, 90kDa	<0.001	<0.001
ABCC1	1.55757	protein coding	ATP-binding cassette, sub-family C (CFTR/MRP), member 1	<0.001	<0.001
GALNT14	12.465	protein coding	polypeptide N-acetylgalactosaminyltransferase 14	<0.001	<0.001
TMEM2	3.24162	protein coding	transmembrane protein 2	<0.001	<0.001
BDKRB1	8.58132	protein coding	bradykinin receptor B1	<0.001	<0.001
CCDC136	-6.60561	protein coding	coiled-coil domain containing 136	<0.001	<0.001
LMAN1	1.77488	protein coding	lectin, mannose-binding, 1	<0.001	<0.001
UAP1	3.72685	protein coding	UDP-N-acetylglucosamine pyrophosphorylase 1	<0.001	<0.001
PRSS23	-2.52301	protein coding	protease, serine, 23	<0.001	<0.001
SEC24D	1.53602	protein coding	SEC24 family member D	<0.001	<0.001
GSTM5	-11.5095	protein coding	glutathione S-transferase mu 5	<0.001	<0.001
MYC	3.56157	protein coding	v-myc avian myelocytomatosis viral oncogene homolog	<0.001	<0.001
ACLY	1.54192	protein coding	ATP citrate lyase	<0.001	<0.001
DNAJB11	2.57726	protein coding	DnaJ (Hsp40) homolog, subfamily B, member 11	<0.001	<0.001
MAP6	-4.19756	protein coding	microtubule-associated protein 6	<0.001	<0.001
PRIM2	-2.26962	protein coding	primase, DNA, polypeptide 2 (58kDa)	<0.001	<0.001
ABCC4	2.30448	protein coding	ATP-binding cassette, sub-family C (CFTR/MRP), member 4	<0.001	<0.001
PXYLP1	-3.15494	protein coding	2-phosphoxylose phosphatase 1	<0.001	<0.001
ZNF75A	-1.74877	protein coding	zinc finger protein 75a	<0.001	<0.001
DAPP1	-31.1475	protein coding	dual adaptor of phosphotyrosine and 3-phosphoinositides	<0.001	<0.001
DOT1L	2.46277	protein coding	DOT1-like histone H3K79 methyltransferase	<0.001	<0.001
CLEC4D	19.7465	protein coding	C-type lectin domain family 4, member D	<0.001	<0.001
GNB5	-2.32019	protein coding	guanine nucleotide binding protein (G protein), beta 5	<0.001	<0.001
EREG	46.7576	protein coding	epiregulin	<0.001	<0.001
FAM76A	-2.10288	protein coding	family with sequence similarity 76, member A	<0.001	<0.001
MYO1D	-2.7177	protein coding	myosin ID	<0.001	<0.001
SLC33A1	1.65525	protein coding	solute carrier family 33 (acetyl-CoA transporter), member 1	<0.001	<0.001
FTSJ1	1.88218	protein coding	FtsJ RNA methyltransferase homolog 1 (E. coli)	<0.001	<0.001
ATP2A2	1.77685	protein coding	ATPase, Ca++ transporting, cardiac muscle, slow twitch 2	<0.001	<0.001
B4GALT1	2.84249	protein coding	UDP-Gal:betaGlcNAc beta 1,4- galactosyltransferase, polypeptide 1	<0.001	<0.001
EEF1B2	1.56774	protein coding	eukaryotic translation elongation factor 1 beta 2	<0.001	<0.001
MYBBP1A	2.40984	protein coding	MYB binding protein (P160) 1a	<0.001	<0.001
SSRP1	1.73019	protein coding	structure specific recognition protein 1	<0.001	<0.001
C1QBP	1.90793	protein coding	complement component 1, q subcomponent binding protein	<0.001	<0.001
KHSRP	1.67812	protein coding	KH-type splicing regulatory protein	<0.001	<0.001
PRMT5	1.83251	protein coding	protein arginine methyltransferase 5	<0.001	<0.001
CBX7	-2.67705	protein coding	chromobox homolog 7	<0.001	<0.001
PROK2	27.7484	protein coding	prokineticin 2	<0.001	<0.001
EPAS1	2.02938	protein coding	endothelial PAS domain protein 1	<0.001	<0.001
CAP2	-4.32782	protein coding	CAP, adenylate cyclase-associated protein, 2 (yeast)	<0.001	<0.001
ALYREF	1.81189	protein coding	Aly/REF export factor	<0.001	<0.001
SERTAD4-AS1	-4.88492	antisense	SERTAD4 antisense RNA 1	<0.001	<0.001
MPDU1	1.70787	protein coding	mannose-P-dolichol utilization defect 1	<0.001	<0.001
NCL	1.83383	protein coding	nucleolin	<0.001	<0.001
HYOU1	2.97485	protein coding	hypoxia up-regulated 1	<0.001	<0.001
HSPB7	-5.23251	protein coding	heat shock 27kDa protein family, member 7 (cardiovascular)	<0.001	<0.001
SEC61B	1.63946	protein coding	Sec61 beta subunit	<0.001	<0.001
OFD1	-1.52466	protein coding	oral-facial-digital syndrome 1	<0.001	<0.001
S100A12	22.3428	protein coding	S100 calcium binding protein A12	<0.001	<0.001
NOS3	2.72704	protein coding	nitric oxide synthase 3 (endothelial cell)	<0.001	<0.001
SERP1	1.65623	protein coding	stress-associated endoplasmic reticulum protein 1	<0.001	<0.001
MPP7	-4.25276	protein coding	membrane protein, palmitoylated 7 (MAGUK p55 subfamily member 7)	<0.001	<0.001
ORMDL3	-1.91023	protein coding	ORMDL sphingolipid biosynthesis regulator 3	<0.001	<0.001
CD93	2.89348	protein coding	CD93 molecule	<0.001	<0.001
SPRED3	3.69456	protein coding	sprouty-related, EVH1 domain containing 3	<0.001	<0.001
LINC01088	-8.95326	antisense	long intergenic non-protein coding RNA 1088	<0.001	<0.001
MCEMP1	82.2805	protein coding	mast cell-expressed membrane protein 1	<0.001	<0.001
SHC1	2.15917	protein coding	SHC (Src homology 2 domain containing) transforming protein 1	<0.001	<0.001
SLC7A4	-17.2487	protein coding	solute carrier family 7, member 4	<0.001	<0.001
IMPDH2	2.02478	protein coding	IMP (inosine 5'-monophosphate) dehydrogenase 2	<0.001	<0.001
SLC25A22	2.26318	protein coding	solute carrier family 25 (mitochondrial carrier: glutamate), member 22	<0.001	<0.001
AQP9	17.9319	protein coding	aquaporin 9	<0.001	<0.001
GPR37	-8.08864	protein coding	G protein-coupled receptor 37 (endothelin receptor type B-like)	<0.001	<0.001
P2RX6	-12.3591	protein coding	purinergic receptor P2X, ligand-gated ion channel, 6	<0.001	<0.001
CITED2	-3.03526	protein coding	Cbp/p300-interacting transactivator, with Glu/Asp-rich carboxy-terminal domain, 2	<0.001	<0.001
ABCF2	1.82186	protein coding	ATP-binding cassette, sub-family F (GCN20), member 2	<0.001	<0.001
NOC2L	1.8888	protein coding	nucleolar complex associated 2 homolog (S. cerevisiae)	<0.001	<0.001
FAM199X	-2.11343	protein coding	family with sequence similarity 199, X-linked	<0.001	<0.001
RPS12	1.50601	protein coding	ribosomal protein S12	<0.001	<0.001
KCNJ15	14.9272	protein coding	potassium inwardly-rectifying channel, subfamily J, member 15	<0.001	<0.001
OR51E1	-5.82588	protein coding	olfactory receptor, family 51, subfamily E, member 1	<0.001	<0.001
NUPL1	1.70686	protein coding	nucleoporin like 1	<0.001	<0.001
TEF	-4.34603	protein coding	thyrotrophic embryonic factor	<0.001	<0.001
SRPRB	2.36454	protein coding	signal recognition particle receptor, B subunit	<0.001	<0.001
SDS	9.86336	protein coding	serine dehydratase	<0.001	<0.001
IFI44L	-5.99286	protein coding	interferon-induced protein 44-like	<0.001	<0.001
PRMT1	2.3763	protein coding	protein arginine methyltransferase 1	<0.001	<0.001
ALG2	1.77033	protein coding	ALG2, alpha-1,3/1,6-mannosyltransferase	<0.001	<0.001
PER3	-5.22628	protein coding	period circadian clock 3	<0.001	<0.001
TGFBR1	-2.89328	protein coding	transforming growth factor, beta receptor 1	<0.001	<0.001
TOP3A	1.61407	protein coding	topoisomerase (DNA) III alpha	<0.001	<0.001
NUP188	1.70726	protein coding	nucleoporin 188kDa	<0.001	<0.001
PRKDC	1.55882	protein coding	protein kinase, DNA-activated, catalytic polypeptide	<0.001	<0.001
THYN1	-1.62988	protein coding	thymocyte nuclear protein 1	<0.001	<0.001
CADM1	-3.09441	protein coding	cell adhesion molecule 1	<0.001	<0.001
BCL3	5.19262	protein coding	B-cell CLL/lymphoma 3	<0.001	<0.001
DNAJB9	2.31808	protein coding	DnaJ (Hsp40) homolog, subfamily B, member 9	<0.001	<0.001
SSR2	1.80255	protein coding	signal sequence receptor, beta (translocon-associated protein beta)	<0.001	<0.001
CCL23	15.9061	protein coding	chemokine (C-C motif) ligand 23	<0.001	<0.001
RNF24	2.79795	protein coding	ring finger protein 24	<0.001	<0.001
DDX39A	1.84393	protein coding	DEAD (Asp-Glu-Ala-Asp) box polypeptide 39A	<0.001	<0.001
SLC41A1	1.84253	protein coding	solute carrier family 41 (magnesium transporter), member 1	<0.001	<0.001
DDX21	3.24632	protein coding	DEAD (Asp-Glu-Ala-Asp) box helicase 21	<0.001	<0.001
F5	11.5042	protein coding	coagulation factor V (proaccelerin, labile factor)	<0.001	<0.001
FAM149B1	-1.72845	protein coding	family with sequence similarity 149, member B1	<0.001	<0.001
S100A8	14.7786	protein coding	S100 calcium binding protein A8	<0.001	<0.001
PFKFB3	6.50584	protein coding	6-phosphofructo-2-kinase/fructose-2,6-biphosphatase 3	<0.001	<0.001
ITPRIP	3.92389	protein coding	inositol 1,4,5-trisphosphate receptor interacting protein	<0.001	<0.001
PITPNC1	3.80328	protein coding	phosphatidylinositol transfer protein, cytoplasmic 1	<0.001	<0.001
PPIL1	1.75629	protein coding	peptidylprolyl isomerase (cyclophilin)-like 1	<0.001	<0.001
GNL2	1.84341	protein coding	guanine nucleotide binding protein-like 2 (nucleolar)	<0.001	<0.001
CCDC115	-1.64775	protein coding	coiled-coil domain containing 115	<0.001	<0.001
HEXA	-1.60498	protein coding	hexosaminidase A (alpha polypeptide)	<0.001	<0.001
UPF1	1.54485	protein coding	UPF1 regulator of nonsense transcripts homolog (yeast)	<0.001	<0.001
ATAD3A	2.09322	protein coding	ATPase family, AAA domain containing 3A	<0.001	<0.001
PXMP4	-2.12666	protein coding	peroxisomal membrane protein 4, 24kDa	<0.001	<0.001
LYSMD4	-2.03183	protein coding	LysM, putative peptidoglycan-binding, domain containing 4	<0.001	<0.001
TSPAN15	-3.11422	protein coding	tetraspanin 15	<0.001	<0.001
CACNA1G	7.7682	protein coding	calcium channel, voltage-dependent, T type, alpha 1G subunit	<0.001	<0.001
MRPL17	1.62979	protein coding	mitochondrial ribosomal protein L17	<0.001	<0.001
PDIA3	1.669	protein coding	protein disulfide isomerase family A, member 3	<0.001	<0.001
EXTL1	-12.118	protein coding	exostosin-like glycosyltransferase 1	<0.001	<0.001
LINC00702	-5.38415	lincRNA	long intergenic non-protein coding RNA 702	<0.001	<0.001
NT5DC3	-3.51736	protein coding	5'-nucleotidase domain containing 3	<0.001	<0.001
HNRNPD	1.66188	protein coding	heterogeneous nuclear ribonucleoprotein D (AU-rich element RNA binding protein 1, 37kDa)	<0.001	<0.001
FLT1	2.38015	protein coding	fms-related tyrosine kinase 1	<0.001	<0.001
SLC25A5	1.54306	protein coding	solute carrier family 25 (mitochondrial carrier; adenine nucleotide translocator), member 5	<0.001	<0.001
SNHG8	2.55305	lincRNA	small nucleolar RNA host gene 8 (non-protein coding)	<0.001	<0.001
PDE8B	-6.52864	protein coding	phosphodiesterase 8B	<0.001	<0.001
SRP68	1.51926	protein coding	signal recognition particle 68kDa	<0.001	<0.001
CAV2	-2.28517	protein coding	caveolin 2	<0.001	<0.001
ARL5B	1.63272	protein coding	ADP-ribosylation factor-like 5B	<0.001	<0.001
P2RY14	-9.12496	protein coding	purinergic receptor P2Y, G-protein coupled, 14	<0.001	<0.001
ADAM11	-6.1842	protein coding	ADAM metallopeptidase domain 11	<0.001	<0.001
COASY	1.61355	protein coding	CoA synthase	<0.001	<0.001
RPL22L1	3.79283	protein coding	ribosomal protein L22-like 1	<0.001	<0.001
GART	1.75185	protein coding	phosphoribosylglycinamide formyltransferase, phosphoribosylglycinamide synthetase, phosphoribosylaminoimidazole synthetase	<0.001	<0.001
LYPLAL1	-2.39412	protein coding	lysophospholipase-like 1	<0.001	<0.001
UBE2O	1.53668	protein coding	ubiquitin-conjugating enzyme E2O	<0.001	<0.001
PDIA4	2.24395	protein coding	protein disulfide isomerase family A, member 4	<0.001	<0.001
MYO1C	-1.79366	protein coding	myosin IC	<0.001	<0.001
SPRN	-7.24788	protein coding	shadow of prion protein homolog (zebrafish)	<0.001	<0.001
ERMAP	-1.89114	protein coding	erythroblast membrane-associated protein (Scianna blood group)	<0.001	<0.001
PDCD11	2.24005	protein coding	programmed cell death 11	<0.001	<0.001
PPIB	1.67332	protein coding	peptidylprolyl isomerase B (cyclophilin B)	<0.001	<0.001
TOMM5	1.5019	protein coding	translocase of outer mitochondrial membrane 5 homolog (yeast)	<0.001	<0.001
SEC23B	2.35637	protein coding	Sec23 homolog B (S. cerevisiae)	<0.001	<0.001
AFF3	-2.98321	protein coding	AF4/FMR2 family, member 3	<0.001	<0.001
U2AF2	1.58743	protein coding	U2 small nuclear RNA auxiliary factor 2	<0.001	<0.001
TRA2B	1.64279	protein coding	transformer 2 beta homolog (Drosophila)	<0.001	<0.001
HNRNPA2B1	1.54386	protein coding	heterogeneous nuclear ribonucleoprotein A2/B1	<0.001	<0.001
NFE2	12.1184	protein coding	nuclear factor, erythroid 2	<0.001	<0.001
ZNF812	-5.26761	protein coding	zinc finger protein 812	<0.001	<0.001
CD81	-1.70929	protein coding	CD81 molecule	<0.001	<0.001
TFRC	3.6184	protein coding	transferrin receptor	<0.001	<0.001
TIMM8A	2.19608	protein coding	translocase of inner mitochondrial membrane 8 homolog A (yeast)	<0.001	<0.001
NAT10	2.06947	protein coding	N-acetyltransferase 10 (GCN5-related)	<0.001	<0.001
PCYT2	-1.85594	protein coding	phosphate cytidylyltransferase 2, ethanolamine	<0.001	<0.001
NXPE3	-1.53485	protein coding	neurexophilin and PC-esterase domain family, member 3	<0.001	<0.001
PCYOX1	-2.90093	protein coding	prenylcysteine oxidase 1	<0.001	<0.001
MRPL3	1.50231	protein coding	mitochondrial ribosomal protein L3	<0.001	<0.001
TBL2	1.85913	protein coding	transducin (beta)-like 2	<0.001	<0.001
CYB5D2	-2.30102	protein coding	cytochrome b5 domain containing 2	<0.001	<0.001
RPSA	1.5172	protein coding	ribosomal protein SA	<0.001	<0.001
ZDHHC9	2.80984	protein coding	zinc finger, DHHC-type containing 9	<0.001	<0.001
B3GALT4	-2.68806	protein coding	UDP-Gal:betaGlcNAc beta 1,3-galactosyltransferase, polypeptide 4	<0.001	<0.001
RPS5	1.57773	protein coding	ribosomal protein S5	<0.001	<0.001
CMIP	2.08008	protein coding	c-Maf inducing protein	<0.001	<0.001
TMEM178B	-4.36407	protein coding	transmembrane protein 178B	<0.001	<0.001
ACVR1B	1.98869	protein coding	activin A receptor, type IB	<0.001	<0.001
NOLC1	2.55547	protein coding	nucleolar and coiled-body phosphoprotein 1	<0.001	<0.001
ECHDC2	-2.11283	protein coding	enoyl CoA hydratase domain containing 2	<0.001	<0.001
FPR2	27.1244	protein coding	formyl peptide receptor 2	<0.001	<0.001
MXD4	-1.95623	protein coding	MAX dimerization protein 4	<0.001	<0.001
MAMDC2	-5.95395	protein coding	MAM domain containing 2	<0.001	<0.001
WNK2	-3.97532	protein coding	WNK lysine deficient protein kinase 2	<0.001	<0.001
CREM	2.1589	protein coding	cAMP responsive element modulator	<0.001	<0.001
MGAM	13.0789	protein coding	maltase-glucoamylase (alpha-glucosidase)	<0.001	<0.001
LINC00607	-5.82174	lincRNA	long intergenic non-protein coding RNA 607	<0.001	<0.001
YARS	1.67631	protein coding	tyrosyl-tRNA synthetase	<0.001	<0.001
ACSL4	3.43809	protein coding	acyl-CoA synthetase long-chain family member 4	<0.001	<0.001
CSF3R	13.8695	protein coding	colony stimulating factor 3 receptor (granulocyte)	<0.001	<0.001
SURF4	1.75444	protein coding	surfeit 4	<0.001	<0.001
IFIT1	-7.94517	protein coding	interferon-induced protein with tetratricopeptide repeats 1	<0.001	<0.001
PRPF8	1.5019	protein coding	pre-mRNA processing factor 8	<0.001	<0.001
LIPN	21.1497	protein coding	lipase, family member N	<0.001	<0.001
OSBPL9	-1.74192	protein coding	oxysterol binding protein-like 9	<0.001	<0.001
TMSB4X	-1.89758	protein coding	thymosin beta 4, X-linked	<0.001	<0.001
SLC35F2	2.8985	protein coding	solute carrier family 35, member F2	<0.001	<0.001
DAG1	-1.61731	protein coding	dystroglycan 1 (dystrophin-associated glycoprotein 1)	<0.001	<0.001
FKBP1A	1.50084	protein coding	FK506 binding protein 1A, 12kDa	<0.001	<0.001
PPM1K	-2.16062	protein coding	protein phosphatase, Mg2+/Mn2+ dependent, 1K	<0.001	<0.001
S100A6	-1.54577	protein coding	S100 calcium binding protein A6	<0.001	<0.001
TOP1	2.38976	protein coding	topoisomerase (DNA) I	<0.001	<0.001
FIBIN	-4.00778	protein coding	fin bud initiation factor homolog (zebrafish)	<0.001	<0.001
ZNF233	-7.72315	protein coding	zinc finger protein 233	<0.001	<0.001
KIAA1407	-2.33295	protein coding	KIAA1407	<0.001	<0.001
SLC16A10	11.8642	protein coding	solute carrier family 16 (aromatic amino acid transporter), member 10	<0.001	<0.001
RCC2	1.70266	protein coding	regulator of chromosome condensation 2	<0.001	<0.001
DCBLD2	-1.54788	protein coding	discoidin, CUB and LCCL domain containing 2	<0.001	<0.001
FOSL2	2.1498	protein coding	FOS-like antigen 2	<0.001	<0.001
CYP7B1	3.05586	protein coding	cytochrome P450, family 7, subfamily B, polypeptide 1	<0.001	<0.001
LINC00894	-2.01401	antisense	long intergenic non-protein coding RNA 894	<0.001	<0.001
LOC100506022	-4.03187	lincRNA	uncharacterized LOC100506022	<0.001	<0.001
RPLP0	1.71604	protein coding	ribosomal protein, large, P0	<0.001	<0.001
DHX9	1.58171	protein coding	DEAH (Asp-Glu-Ala-His) box helicase 9	<0.001	<0.001
ZNF697	2.69749	protein coding	zinc finger protein 697	<0.001	<0.001
HADH	-3.84115	protein coding	hydroxyacyl-CoA dehydrogenase	<0.001	<0.001
SRSF1	1.55791	protein coding	serine/arginine-rich splicing factor 1	<0.001	<0.001
RARRES1	7.21061	protein coding	retinoic acid receptor responder (tazarotene induced) 1	<0.001	<0.001
HM13	2.18088	protein coding	histocompatibility (minor) 13	<0.001	<0.001
ZNF671	-2.231	protein coding	zinc finger protein 671	<0.001	<0.001
RAB23	-5.23673	protein coding	RAB23, member RAS oncogene family	<0.001	<0.001
SF3B3	1.68616	protein coding	splicing factor 3b, subunit 3, 130kDa	<0.001	<0.001
ATP1B3	2.02305	protein coding	ATPase, Na+/K+ transporting, beta 3 polypeptide	<0.001	<0.001
INSIG1	1.96632	protein coding	insulin induced gene 1	<0.001	<0.001
VMAC	-2.39515	protein coding	vimentin-type intermediate filament associated coiled-coil protein	<0.001	<0.001
CA13	3.49875	protein coding	carbonic anhydrase XIII	<0.001	<0.001
QSOX2	2.44042	protein coding	quiescin Q6 sulfhydryl oxidase 2	<0.001	<0.001
LINC00883	-2.663	lincRNA	long intergenic non-protein coding RNA 883	<0.001	<0.001
TMEM60	-1.81835	protein coding	transmembrane protein 60	<0.001	<0.001
SRGAP3	-3.22204	protein coding	SLIT-ROBO Rho GTPase activating protein 3	<0.001	<0.001
KAT2B	-1.64673	protein coding	K(lysine) acetyltransferase 2B	<0.001	<0.001
PQLC3	-2.25316	protein coding	PQ loop repeat containing 3	<0.001	<0.001
NCR3LG1	3.49566	protein coding	natural killer cell cytotoxicity receptor 3 ligand 1	<0.001	<0.001
EFCAB13	-1.65104	protein coding	EF-hand calcium binding domain 13	<0.001	<0.001
PNPLA8	1.5047	protein coding	patatin-like phospholipase domain containing 8	<0.001	<0.001
GNL3	2.18436	protein coding	guanine nucleotide binding protein-like 3 (nucleolar)	<0.001	<0.001
YBX3P1	2.08951	pseudogene	Y box binding protein 3 pseudogene 1	<0.001	<0.001
DMGDH	-2.72691	protein coding	dimethylglycine dehydrogenase	<0.001	<0.001
SLC7A5	5.33376	protein coding	solute carrier family 7 (amino acid transporter light chain, L system), member 5	<0.001	<0.001
HSP90AB1	2.08966	protein coding	heat shock protein 90kDa alpha (cytosolic), class B member 1	<0.001	<0.001
SLC25A32	1.54482	protein coding	solute carrier family 25 (mitochondrial folate carrier), member 32	<0.001	<0.001
TMEM19	-1.63782	protein coding	transmembrane protein 19	<0.001	<0.001
KCNJ5	-5.76504	protein coding	potassium inwardly-rectifying channel, subfamily J, member 5	<0.001	<0.001
BCL2A1	18.4384	protein coding	BCL2-related protein A1	<0.001	<0.001
HSPA5	3.09972	protein coding	heat shock 70kDa protein 5 (glucose-regulated protein, 78kDa)	<0.001	<0.001
MT1M	28.1885	protein coding	metallothionein 1M	<0.001	<0.001
SNORA24	4.62311	snoRNA	small nucleolar RNA SNORA24	<0.001	<0.001
UNG	-1.54279	protein coding	uracil-DNA glycosylase	<0.001	<0.001
PA2G4	1.69353	protein coding	proliferation-associated 2G4, 38kDa	<0.001	<0.001
HNRNPM	1.7357	protein coding	heterogeneous nuclear ribonucleoprotein M	<0.001	<0.001
GPR4	4.84322	protein coding	G protein-coupled receptor 4	<0.001	<0.001
HSPA13	1.59971	protein coding	heat shock protein 70kDa family, member 13	<0.001	<0.001
NFKBIA	2.90973	protein coding	nuclear factor of kappa light polypeptide gene enhancer in B-cells inhibitor, alpha	<0.001	<0.001
ANO4	-6.55658	protein coding	anoctamin 4	<0.001	<0.001
TMCO4	-1.77809	protein coding	transmembrane and coiled-coil domains 4	<0.001	<0.001
STARD4	2.52854	protein coding	StAR-related lipid transfer (START) domain containing 4	<0.001	<0.001
KLHDC8B	-2.23986	protein coding	kelch domain containing 8B	<0.001	<0.001
GSTM2	-3.63888	protein coding	glutathione S-transferase mu 2 (muscle)	<0.001	<0.001
DCLK2	-2.78004	protein coding	doublecortin-like kinase 2	<0.001	<0.001
MUC12	-4.27979	protein coding	mucin 12, cell surface associated	<0.001	<0.001
LZTS3	-2.95185	protein coding	Leucine zipper putative tumor suppressor 3	<0.001	<0.001
KCTD18	-1.62969	protein coding	potassium channel tetramerization domain containing 18	<0.001	<0.001
ERN1	2.964	protein coding	endoplasmic reticulum to nucleus signaling 1	<0.001	<0.001
MYZAP	-8.20328	protein coding	myocardial zonula adherens protein	<0.001	<0.001
AKAP5	-2.34037	protein coding	A kinase (PRKA) anchor protein 5	<0.001	<0.001
SERBP1	1.50063	protein coding	SERPINE1 mRNA binding protein 1	<0.001	<0.001
TRAPPC6A	-2.63888	protein coding	trafficking protein particle complex 6A	<0.001	<0.001
SLED1	10.3049	pseudogene	proteoglycan 3 pseudogene	<0.001	<0.001
BRD4	1.85685	protein coding	bromodomain containing 4	<0.001	<0.001
LOC100507557	-3.76357	lincRNA	uncharacterized LOC100507557	<0.001	<0.001
PES1	1.68537	protein coding	pescadillo ribosomal biogenesis factor 1	<0.001	<0.001
CEBPD	3.78525	protein coding	CCAAT/enhancer binding protein (C/EBP), delta	<0.001	<0.001
DHX15	1.63289	protein coding	DEAH (Asp-Glu-Ala-His) box helicase 15	<0.001	<0.001
GPR34	-2.63155	protein coding	G protein-coupled receptor 34	<0.001	<0.001
PDIA3P1	1.67505	pseudogene	protein disulfide isomerase family A, member 3 pseudogene 1	<0.001	<0.001
PNP	5.07359	protein coding	purine nucleoside phosphorylase	<0.001	<0.001
AGA	-2.56907	protein coding	aspartylglucosaminidase	<0.001	<0.001
CCT4	1.56229	protein coding	chaperonin containing TCP1, subunit 4 (delta)	<0.001	<0.001
ACBD4	-2.29903	protein coding	acyl-CoA binding domain containing 4	<0.001	<0.001
SLC2A11	-2.07417	protein coding	solute carrier family 2 (facilitated glucose transporter), member 11	<0.001	<0.001
PLCL1	-6.88536	protein coding	phospholipase C-like 1	<0.001	<0.001
C14orf28	-3.7053	protein coding	chromosome 14 open reading frame 28	<0.001	<0.001
ZHX3	-1.87651	protein coding	zinc fingers and homeoboxes 3	<0.001	<0.001
OCIAD2	-4.13151	protein coding	OCIA domain containing 2	<0.001	<0.001
DHRS13	4.50761	protein coding	dehydrogenase/reductase (SDR family) member 13	<0.001	<0.001
CCT7	1.54813	protein coding	chaperonin containing TCP1, subunit 7 (eta)	<0.001	<0.001
PRRC2A	1.54742	protein coding	proline-rich coiled-coil 2A	<0.001	<0.001
STT3A	1.56807	protein coding	STT3A, subunit of the oligosaccharyltransferase complex (catalytic)	<0.001	<0.001
LAMA3	-2.02435	protein coding	laminin, alpha 3	<0.001	<0.001
IRAK3	2.91594	protein coding	interleukin-1 receptor-associated kinase 3	<0.001	<0.001
ECE2	3.4712	protein coding	endothelin converting enzyme 2	<0.001	<0.001
PTRH2	1.91851	protein coding	peptidyl-tRNA hydrolase 2	<0.001	<0.001
LOC730102	-2.293	pseudogene	quinone oxidoreductase-like protein 2 pseudogene	<0.001	<0.001
CXCR1	18.0205	protein coding	chemokine (C-X-C motif) receptor 1	<0.001	<0.001
MCM6	1.85744	protein coding	minichromosome maintenance complex component 6	<0.001	<0.001
RAB4A	-1.82376	protein coding	RAB4A, member RAS oncogene family	<0.001	<0.001
C3orf18	-2.39285	protein coding	chromosome 3 open reading frame 18	<0.001	<0.001
PLEKHH2	-3.82567	protein coding	pleckstrin homology domain containing, family H (with MyTH4 domain) member 2	<0.001	<0.001
ITFG1	-1.55657	protein coding	integrin alpha FG-GAP repeat containing 1	<0.001	<0.001
JUNB	2.84414	protein coding	jun B proto-oncogene	<0.001	<0.001
YWHAG	1.51727	protein coding	tyrosine 3-monooxygenase/tryptophan 5-monooxygenase activation protein, gamma	<0.001	<0.001
FOXS1	-3.5428	protein coding	forkhead box S1	<0.001	<0.001
DNAJC2	1.64296	protein coding	DnaJ (Hsp40) homolog, subfamily C, member 2	<0.001	<0.001
TMEM39A	1.64343	protein coding	transmembrane protein 39A	<0.001	<0.001
CCDC58	1.87262	protein coding	coiled-coil domain containing 58	<0.001	<0.001
DCP1B	-1.79768	protein coding	decapping mRNA 1B	<0.001	<0.001
ST3GAL1	2.64776	protein coding	ST3 beta-galactoside alpha-2,3-sialyltransferase 1	<0.001	<0.001
UGCG	4.15438	protein coding	UDP-glucose ceramide glucosyltransferase	<0.001	<0.001
B3GNT9	-1.82162	protein coding	UDP-GlcNAc:betaGal beta-1,3-N-acetylglucosaminyltransferase 9	<0.001	<0.001
MRTO4	2.42369	protein coding	mRNA turnover 4 homolog (S. cerevisiae)	<0.001	<0.001
SYTL4	-1.83771	protein coding	synaptotagmin-like 4	<0.001	<0.001
TOMM40	2.33495	protein coding	translocase of outer mitochondrial membrane 40 homolog (yeast)	<0.001	<0.001
PUS7	2.22109	protein coding	pseudouridylate synthase 7 (putative)	<0.001	<0.001
KIF13A	-2.04011	protein coding	kinesin family member 13A	<0.001	<0.001
CXCR2	12.834	protein coding	chemokine (C-X-C motif) receptor 2	<0.001	<0.001
KANK1	-2.79729	protein coding	KN motif and ankyrin repeat domains 1	<0.001	<0.001
PALMD	-7.07985	protein coding	palmdelphin	<0.001	<0.001
PTPN12	1.62871	protein coding	protein tyrosine phosphatase, non-receptor type 12	<0.001	<0.001
MMP25	11.5425	protein coding	matrix metallopeptidase 25	<0.001	<0.001
PDIA6	1.77736	protein coding	protein disulfide isomerase family A, member 6	<0.001	<0.001
RALGAPA2	2.50901	protein coding	Ral GTPase activating protein, alpha subunit 2 (catalytic)	<0.001	<0.001
NEK11	-1.91101	protein coding	NIMA-related kinase 11	<0.001	<0.001
ALDH7A1	-2.06412	protein coding	aldehyde dehydrogenase 7 family, member A1	<0.001	<0.001
FARSA	2.03544	protein coding	phenylalanyl-tRNA synthetase, alpha subunit	<0.001	<0.001
MTHFD2	2.08367	protein coding	methylenetetrahydrofolate dehydrogenase (NADP+ dependent) 2, methenyltetrahydrofolate cyclohydrolase	<0.001	<0.001
RPS3A	1.55104	protein coding	ribosomal protein S3A	<0.001	<0.001
CLRN1-AS1	-10.2017	antisense	CLRN1 antisense RNA 1	<0.001	<0.001
LINC00899	-2.25932	lincRNA	long intergenic non-protein coding RNA 899	<0.001	<0.001
MIR3945HG	28.4932	miRNA	MIR3945 host gene	<0.001	<0.001
STIP1	2.17169	protein coding	stress-induced phosphoprotein 1	<0.001	<0.001
MXD1	6.63606	protein coding	MAX dimerization protein 1	<0.001	<0.001
TSR1	1.52395	protein coding	TSR1, 20S rRNA accumulation, homolog (S. cerevisiae)	<0.001	<0.001
SMC2-AS1	-10.7157	lincRNA	SMC2 antisense RNA 1 (head to head)	<0.001	<0.001
TP53TG1	-2.69916	lincRNA	TP53 target 1 (non-protein coding)	<0.001	<0.001
MIDN	2.83255	protein coding	midnolin	<0.001	<0.001
CYP1B1	3.81635	protein coding	cytochrome P450, family 1, subfamily B, polypeptide 1	<0.001	<0.001
KIAA1377	-4.40201	protein coding	KIAA1377	<0.001	<0.001
FZD2	-2.14918	protein coding	frizzled class receptor 2	<0.001	<0.001
ALG3	1.80835	protein coding	ALG3, alpha-1,3- mannosyltransferase	<0.001	<0.001
SRRT	1.89228	protein coding	serrate, RNA effector molecule	<0.001	<0.001
TNFRSF10C	10.8959	protein coding	tumor necrosis factor receptor superfamily, member 10c, decoy without an intracellular domain	<0.001	<0.001
NOP14	1.78285	protein coding	NOP14 nucleolar protein	<0.001	<0.001
LSM7	1.69424	protein coding	LSM7 homolog, U6 small nuclear RNA associated (S. cerevisiae)	<0.001	<0.001
ZIK1	-2.03681	protein coding	zinc finger protein interacting with K protein 1	<0.001	<0.001
KLHDC9	-5.01523	protein coding	kelch domain containing 9	<0.001	<0.001
TMED5	1.74058	protein coding	transmembrane emp24 protein transport domain containing 5	<0.001	<0.001
RERG	-4.1014	protein coding	RAS-like, estrogen-regulated, growth inhibitor	<0.001	<0.001
BMS1	1.61204	protein coding	BMS1 ribosome biogenesis factor	<0.001	<0.001
CTBP1-AS2	-1.56643	antisense	CTBP1 antisense RNA 2 (head to head)	<0.001	<0.001
MAMDC4	2.36332	protein coding	MAM domain containing 4	<0.001	<0.001
SEMA6B	4.35571	protein coding	sema domain, transmembrane domain (TM), and cytoplasmic domain, (semaphorin) 6B	<0.001	<0.001
CDKN1A	2.58363	protein coding	cyclin-dependent kinase inhibitor 1A (p21, Cip1)	<0.001	<0.001
HRH2	8.23727	protein coding	histamine receptor H2	<0.001	<0.001
SRPK3	-7.43369	protein coding	SRSF protein kinase 3	<0.001	<0.001
PRRC2C	1.56264	protein coding	proline-rich coiled-coil 2C	<0.001	<0.001
EIF4A3	2.33956	protein coding	eukaryotic translation initiation factor 4A3	<0.001	<0.001
EHHADH	-1.97719	protein coding	enoyl-CoA, hydratase/3-hydroxyacyl CoA dehydrogenase	<0.001	<0.001
XPA	-1.69904	protein coding	xeroderma pigmentosum, complementation group A	<0.001	<0.001
SETDB2	-1.94547	protein coding	SET domain, bifurcated 2	<0.001	<0.001
KIAA1210	-11.6155	protein coding	KIAA1210	<0.001	<0.001
WAC-AS1	-2.24767	antisense	WAC antisense RNA 1 (head to head)	<0.001	<0.001
ACSF2	-2.55107	protein coding	acyl-CoA synthetase family member 2	<0.001	<0.001
NUDT7	-4.75641	protein coding	nudix (nucleoside diphosphate linked moiety X)-type motif 7	<0.001	<0.001
B4GALNT1	-2.91594	protein coding	beta-1,4-N-acetyl-galactosaminyl transferase 1	<0.001	<0.001
TCEAL4	-2.9067	protein coding	transcription elongation factor A (SII)-like 4	<0.001	<0.001
CYP2U1	-3.03169	protein coding	cytochrome P450, family 2, subfamily U, polypeptide 1	<0.001	<0.001
SLFN11	2.3736	protein coding	schlafen family member 11	<0.001	<0.001
FAM53B	-1.67631	protein coding	family with sequence similarity 53, member B	<0.001	<0.001
TREML2	20.7231	protein coding	triggering receptor expressed on myeloid cells-like 2	<0.001	<0.001
LAMA1	2.98051	protein coding	laminin, alpha 1	<0.001	<0.001
APLN	4.11634	protein coding	apelin	<0.001	<0.001
CHRNA5	3.589	protein coding	cholinergic receptor, nicotinic, alpha 5 (neuronal)	<0.001	<0.001
MT1A	83.8846	protein coding	metallothionein 1A	<0.001	<0.001
OSM	24.2089	protein coding	oncostatin M	<0.001	<0.001
PPFIA2	2.78433	protein coding	protein tyrosine phosphatase, receptor type, f polypeptide (PTPRF), interacting protein (liprin), alpha 2	<0.001	<0.001
BLNK	-3.91397	protein coding	B-cell linker	<0.001	<0.001
CXCL2	9.39323	protein coding	chemokine (C-X-C motif) ligand 2	<0.001	<0.001
DNASE2	-2.30026	protein coding	deoxyribonuclease II, lysosomal	<0.001	<0.001
PPP1R21	-2.90458	protein coding	protein phosphatase 1, regulatory subunit 21	<0.001	<0.001
ZNF235	-1.64559	protein coding	zinc finger protein 235	<0.001	<0.001
DMPK	-4.22652	protein coding	dystrophia myotonica-protein kinase	<0.001	<0.001
CLPB	1.95179	protein coding	ClpB caseinolytic peptidase B homolog (E. coli)	<0.001	<0.001
ITPK1	-2.12496	protein coding	inositol-tetrakisphosphate 1-kinase	<0.001	<0.001
TSPAN2	-4.15538	protein coding	tetraspanin 2	<0.001	<0.001
MYLK3	-9.15203	protein coding	myosin light chain kinase 3	<0.001	<0.001
TMEM59	-1.50656	protein coding	transmembrane protein 59	<0.001	<0.001
NUP88	1.66787	protein coding	nucleoporin 88kDa	<0.001	<0.001
ABCE1	1.79855	protein coding	ATP-binding cassette, sub-family E (OABP), member 1	<0.001	<0.001
HSPB2	-3.32305	protein coding	heat shock 27kDa protein 2	<0.001	<0.001
AHNAK2	-3.74235	protein coding	AHNAK nucleoprotein 2	<0.001	<0.001
PBLD	-2.71635	protein coding	phenazine biosynthesis-like protein domain containing	<0.001	<0.001
IFRD2	1.98877	protein coding	interferon-related developmental regulator 2	<0.001	<0.001
SNHG3	3.52074	snoRNA	small nucleolar RNA host gene 3 (non-protein coding)	<0.001	<0.001
CERS6	-1.84997	protein coding	ceramide synthase 6	<0.001	<0.001
RUVBL2	1.5571	protein coding	RuvB-like AAA ATPase 2	<0.001	<0.001
RSL1D1	1.53822	protein coding	ribosomal L1 domain containing 1	<0.001	<0.001
NLRP12	9.18556	protein coding	NLR family, pyrin domain containing 12	<0.001	<0.001
SEC16A	1.61088	protein coding	SEC16 homolog A (S. cerevisiae)	<0.001	<0.001
GGTA1P	-3.64247	pseudogene	glycoprotein, alpha-galactosyltransferase 1 pseudogene	<0.001	<0.001
DGAT2	18.0412	protein coding	diacylglycerol O-acyltransferase 2	<0.001	<0.001
NHP2L1	1.58823	protein coding	NHP2 non-histone chromosome protein 2-like 1 (S. cerevisiae)	<0.001	<0.001
MRPS5	1.61128	protein coding	mitochondrial ribosomal protein S5	<0.001	<0.001
FICD	2.34834	protein coding	FIC domain containing	<0.001	<0.001
SBNO2	3.80991	protein coding	strawberry notch homolog 2 (Drosophila)	<0.001	<0.001
CCDC89	-2.55512	protein coding	coiled-coil domain containing 89	<0.001	<0.001
CTF1	-3.13638	protein coding	cardiotrophin 1	<0.001	<0.001
OBFC1	-1.62094	protein coding	oligonucleotide/oligosaccharide-binding fold containing 1	<0.001	<0.001
XPO5	1.8978	protein coding	exportin 5	<0.001	<0.001
TTC30B	-2.29063	protein coding	tetratricopeptide repeat domain 30B	<0.001	<0.001
MT1E	6.31139	protein coding	metallothionein 1E	<0.001	<0.001
ST8SIA1	-3.92663	protein coding	ST8 alpha-N-acetyl-neuraminide alpha-2,8-sialyltransferase 1	<0.001	<0.001
LOC101927780	4.60987	lincRNA	uncharacterized LOC101927780	<0.001	<0.001
TDRD7	-1.78425	protein coding	tudor domain containing 7	<0.001	<0.001
ANKMY2	-1.74209	protein coding	ankyrin repeat and MYND domain containing 2	<0.001	<0.001
REEP1	-4.33262	protein coding	receptor accessory protein 1	<0.001	<0.001
MYL3	-3.56252	protein coding	myosin, light chain 3, alkali; ventricular, skeletal, slow	<0.001	<0.001
KCNIP4-IT1	-6.96609	lincRNA	KCNIP4 intronic transcript 1	<0.001	<0.001
PIGA	1.82761	protein coding	phosphatidylinositol glycan anchor biosynthesis, class A	<0.001	<0.001
CAPN2	-1.58183	protein coding	calpain 2, (m/II) large subunit	<0.001	<0.001
SAFB	1.57511	protein coding	scaffold attachment factor B	<0.001	<0.001
SH2B2	5.41778	protein coding	SH2B adaptor protein 2	<0.001	<0.001
RQCD1	1.52486	protein coding	RCD1 required for cell differentiation1 homolog (S. pombe)	<0.001	<0.001
SLC40A1	-4.03308	protein coding	solute carrier family 40 (iron-regulated transporter), member 1	<0.001	<0.001
CXCL6	110.72	protein coding	chemokine (C-X-C motif) ligand 6	<0.001	<0.001
MYH13	-11.8312	protein coding	myosin, heavy chain 13, skeletal muscle	<0.001	<0.001
FAM212A	-3.32389	protein coding	family with sequence similarity 212, member A	<0.001	<0.001
HSD17B10	1.55428	protein coding	hydroxysteroid (17-beta) dehydrogenase 10	<0.001	<0.001
NEXN	-4.07703	protein coding	nexilin (F actin binding protein)	<0.001	<0.001
RRP1	2.07416	protein coding	ribosomal RNA processing 1	<0.001	<0.001
CREBL2	-1.90753	protein coding	cAMP responsive element binding protein-like 2	<0.001	<0.001
S100A9	9.88304	protein coding	S100 calcium binding protein A9	<0.001	<0.001
C19orf48	2.12073	protein coding	chromosome 19 open reading frame 48	<0.001	<0.001
CALR	1.74579	protein coding	calreticulin	<0.001	<0.001
ZNF737	-1.56627	protein coding	zinc finger protein 737	<0.001	<0.001
LMNB1	4.90613	protein coding	lamin B1	<0.001	<0.001
TMCC3	1.80665	protein coding	transmembrane and coiled-coil domain family 3	<0.001	<0.001
VWA7	-4.32252	protein coding	von Willebrand factor A domain containing 7	<0.001	<0.001
LINC01489	-29.416	lincRNA	long intergenic non-protein coding RNA 1489	<0.001	<0.001
TCTA	-1.58246	protein coding	T-cell leukemia translocation altered	<0.001	<0.001
CD22	-3.61549	protein coding	CD22 molecule	<0.001	<0.001
CAB39L	-2.52992	protein coding	calcium binding protein 39-like	<0.001	<0.001
GK	11.5064	protein coding	glycerol kinase	<0.001	<0.001
CALCA	42.945	protein coding	calcitonin-related polypeptide alpha	<0.001	<0.001
SGCD	-5.34147	protein coding	sarcoglycan, delta (35kDa dystrophin-associated glycoprotein)	<0.001	<0.001
RASAL2	-1.93155	protein coding	RAS protein activator like 2	<0.001	<0.001
DAZAP1	1.93402	protein coding	DAZ associated protein 1	<0.001	<0.001
SNHG15	3.34498	lincRNA	small nucleolar RNA host gene 15 (non-protein coding)	<0.001	<0.001
FOSL1	5.88906	protein coding	FOS-like antigen 1	<0.001	<0.001
DERL2	1.65801	protein coding	derlin 2	<0.001	<0.001
SLC46A2	9.26211	protein coding	solute carrier family 46, member 2	<0.001	<0.001
TUBB	1.52663	protein coding	tubulin, beta class I	<0.001	<0.001
ARHGEF6	-2.2354	protein coding	Rac/Cdc42 guanine nucleotide exchange factor (GEF) 6	<0.001	<0.001
WSCD2	-5.58355	protein coding	WSC domain containing 2	<0.001	<0.001
EID1	-1.56224	protein coding	EP300 interacting inhibitor of differentiation 1	<0.001	<0.001
MTRR	1.50186	protein coding	5-methyltetrahydrofolate-homocysteine methyltransferase reductase	<0.001	<0.001
WDR12	2.04091	protein coding	WD repeat domain 12	<0.001	<0.001
HNRNPF	1.8386	protein coding	heterogeneous nuclear ribonucleoprotein F	<0.001	<0.001
TRIM45	-3.30622	protein coding	tripartite motif containing 45	<0.001	<0.001
NOP56	2.13898	protein coding	NOP56 ribonucleoprotein	<0.001	<0.001
PDSS1	4.24528	protein coding	prenyl (decaprenyl) diphosphate synthase, subunit 1	<0.001	<0.001
ZNF846	-3.20421	protein coding	zinc finger protein 846	<0.001	<0.001
PFDN6	1.60425	protein coding	prefoldin subunit 6	<0.001	<0.001
FFAR2	13.747	protein coding	free fatty acid receptor 2	<0.001	<0.001
MRPL12	1.94851	protein coding	mitochondrial ribosomal protein L12	<0.001	<0.001
RCAN3	-2.97974	protein coding	RCAN family member 3	<0.001	<0.001
CCDC171	-1.56291	protein coding	coiled-coil domain containing 171	<0.001	<0.001
CCT5	1.86547	protein coding	chaperonin containing TCP1, subunit 5 (epsilon)	<0.001	<0.001
LARS	1.56682	protein coding	leucyl-tRNA synthetase	<0.001	<0.001
RDH10	5.48505	protein coding	retinol dehydrogenase 10 (all-trans)	<0.001	<0.001
RRBP1	1.71325	protein coding	ribosome binding protein 1	<0.001	<0.001
TUFT1	-3.5889	protein coding	tuftelin 1	<0.001	<0.001
IFI27L1	-2.12116	protein coding	interferon, alpha-inducible protein 27-like 1	<0.001	<0.001
PDGFC	-3.08071	protein coding	platelet derived growth factor C	<0.001	<0.001
NICN1	-2.10306	protein coding	nicolin 1	<0.001	<0.001
CMSS1	5.14603	protein coding	cms1 ribosomal small subunit homolog (yeast)	<0.001	<0.001
CRELD2	2.17017	protein coding	cysteine-rich with EGF-like domains 2	<0.001	<0.001
EPDR1	-2.11892	protein coding	ependymin related 1	<0.001	<0.001
CPA4	-5.51415	protein coding	carboxypeptidase A4	<0.001	<0.001
EPS15	-1.50393	protein coding	epidermal growth factor receptor pathway substrate 15	<0.001	<0.001
SLCO5A1	5.39649	protein coding	solute carrier organic anion transporter family, member 5A1	<0.001	<0.001
FKBP11	2.43898	protein coding	FK506 binding protein 11, 19 kDa	<0.001	<0.001
PGM5	-4.42314	protein coding	phosphoglucomutase 5	<0.001	<0.001
TTC8	-1.95018	protein coding	tetratricopeptide repeat domain 8	<0.001	<0.001
RABGGTB	1.54584	protein coding	Rab geranylgeranyltransferase, beta subunit	<0.001	<0.001
SSFA2	-1.6189	protein coding	sperm specific antigen 2	<0.001	<0.001
ELK1	2.39	protein coding	ELK1, member of ETS oncogene family	<0.001	<0.001
LIN7A	2.71972	protein coding	lin-7 homolog A (C. elegans)	<0.001	<0.001
PNO1	1.87063	protein coding	partner of NOB1 homolog (S. cerevisiae)	<0.001	<0.001
EIF3B	1.5731	protein coding	eukaryotic translation initiation factor 3, subunit B	<0.001	<0.001
ITGB1BP2	-5.22875	protein coding	integrin beta 1 binding protein (melusin) 2	<0.001	<0.001
SDF2L1	3.5173	protein coding	stromal cell-derived factor 2-like 1	<0.001	<0.001
KIAA0020	2.40653	protein coding	KIAA0020	<0.001	<0.001
ACSM5	-6.99988	protein coding	acyl-CoA synthetase medium-chain family member 5	<0.001	<0.001
DDX18	1.59841	protein coding	DEAD (Asp-Glu-Ala-Asp) box polypeptide 18	<0.001	<0.001
KDM6B	6.21382	protein coding	lysine (K)-specific demethylase 6B	<0.001	<0.001
FAM20C	2.02504	protein coding	family with sequence similarity 20, member C	<0.001	<0.001
BOP1	1.94752	protein coding	block of proliferation 1	<0.001	<0.001
PYGB	-3.07787	protein coding	phosphorylase, glycogen; brain	<0.001	<0.001
PEX2	-1.88063	protein coding	peroxisomal biogenesis factor 2	<0.001	<0.001
FHL1	-4.84852	protein coding	four and a half LIM domains 1	<0.001	<0.001
GABRA2	26.1361	protein coding	gamma-aminobutyric acid (GABA) A receptor, alpha 2	<0.001	<0.001
DNAJC22	-7.16613	protein coding	DnaJ (Hsp40) homolog, subfamily C, member 22	<0.001	<0.001
C15orf52	-4.04087	protein coding	chromosome 15 open reading frame 52	<0.001	<0.001
FAM46B	-4.17551	protein coding	family with sequence similarity 46, member B	<0.001	<0.001
MFAP3L	-2.17049	protein coding	microfibrillar-associated protein 3-like	<0.001	<0.001
CD9	-1.99351	protein coding	CD9 molecule	<0.001	<0.001
PTBP1	1.96411	protein coding	polypyrimidine tract binding protein 1	<0.001	<0.001
OXTR	-15.7657	protein coding	oxytocin receptor	<0.001	<0.001
POLR1C	2.10725	protein coding	polymerase (RNA) I polypeptide C, 30kDa	<0.001	<0.001
USP18	-4.14382	protein coding	ubiquitin specific peptidase 18	<0.001	<0.001
CXCL1	28.0311	protein coding	chemokine (C-X-C motif) ligand 1 (melanoma growth stimulating activity, alpha)	<0.001	<0.001
LOC100419583	-1.77101	pseudogene	ring finger protein 4 pseudogene	<0.001	<0.001
PTPN14	-1.68988	protein coding	protein tyrosine phosphatase, non-receptor type 14	<0.001	<0.001
KBTBD7	-2.00641	protein coding	kelch repeat and BTB (POZ) domain containing 7	<0.001	<0.001
PRPF4	1.62713	protein coding	pre-mRNA processing factor 4	<0.001	<0.001
CHI3L1	58.7794	protein coding	chitinase 3-like 1 (cartilage glycoprotein-39)	<0.001	<0.001
MDFI	3.73127	protein coding	MyoD family inhibitor	<0.001	<0.001
ANXA4	-1.82925	protein coding	annexin A4	<0.001	<0.001
MPND	-1.82133	protein coding	MPN domain containing	<0.001	<0.001
SEH1L	1.95799	protein coding	SEH1-like (S. cerevisiae)	<0.001	<0.001
EBNA1BP2	1.86328	protein coding	EBNA1 binding protein 2	<0.001	<0.001
NFIL3	2.53603	protein coding	nuclear factor, interleukin 3 regulated	<0.001	<0.001
FOXO4	-2.93482	protein coding	forkhead box O4	<0.001	<0.001
NUDT12	-1.70953	protein coding	nudix (nucleoside diphosphate linked moiety X)-type motif 12	<0.001	<0.001
ACSL1	3.86558	protein coding	acyl-CoA synthetase long-chain family member 1	<0.001	<0.001
ZC3H6	-1.93885	protein coding	zinc finger CCCH-type containing 6	<0.001	<0.001
NIPAL2	-1.69753	protein coding	NIPA-like domain containing 2	<0.001	<0.001
MTG1	1.67945	protein coding	mitochondrial ribosome-associated GTPase 1	<0.001	<0.001
DNAJC3	1.57959	protein coding	DnaJ (Hsp40) homolog, subfamily C, member 3	<0.001	<0.001
PDLIM3	-6.00983	protein coding	PDZ and LIM domain 3	<0.001	<0.001
NCOA7	1.96163	protein coding	nuclear receptor coactivator 7	<0.001	<0.001
S100P	14.6982	protein coding	S100 calcium binding protein P	<0.001	<0.001
PIK3R1	-2.10846	protein coding	phosphoinositide-3-kinase, regulatory subunit 1 (alpha)	<0.001	<0.001
CACNA1E	9.95157	protein coding	calcium channel, voltage-dependent, R type, alpha 1E subunit	<0.001	<0.001
USP10	1.59137	protein coding	ubiquitin specific peptidase 10	<0.001	<0.001
GMDS	1.91682	protein coding	GDP-mannose 4,6-dehydratase	<0.001	<0.001
CCT2	1.80387	protein coding	chaperonin containing TCP1, subunit 2 (beta)	<0.001	<0.001
TIMM13	1.65075	protein coding	translocase of inner mitochondrial membrane 13 homolog (yeast)	<0.001	<0.001
FAM19A2	-9.29048	protein coding	family with sequence similarity 19 (chemokine (C-C motif)-like), member A2	<0.001	<0.001
SELL	8.23357	protein coding	selectin L	<0.001	<0.001
JMJD6	1.73295	protein coding	jumonji domain containing 6	<0.001	<0.001
LOC100506834	-3.01147	lincRNA	uncharacterized LOC100506834	<0.001	<0.001
MGAM2	7.70469	protein coding	maltase-glucoamylase 2 (putative) (MGAM2)	<0.001	<0.001
TAF1D	1.85905	protein coding	TATA box binding protein (TBP)-associated factor, RNA polymerase I, D, 41kDa	<0.001	<0.001
BEND3	2.62962	protein coding	BEN domain containing 3	<0.001	<0.001
SYNE1	-2.17462	protein coding	spectrin repeat containing, nuclear envelope 1	<0.001	<0.001
MTFP1	2.78377	protein coding	mitochondrial fission process 1	<0.001	<0.001
TNFAIP3	6.48642	protein coding	tumor necrosis factor, alpha-induced protein 3	<0.001	<0.001
PDLIM2	-1.72416	protein coding	PDZ and LIM domain 2 (mystique)	<0.001	<0.001
CROCCP3	-1.67453	pseudogene	ciliary rootlet coiled-coil, rootletin pseudogene 3	<0.001	<0.001
RSPH3	-2.35908	protein coding	radial spoke 3 homolog (Chlamydomonas)	<0.001	<0.001
LGMN	-1.96946	protein coding	legumain	<0.001	<0.001
LIF	39.8528	protein coding	leukemia inhibitory factor	<0.001	<0.001
WWOX	-1.80593	protein coding	WW domain containing oxidoreductase	<0.001	<0.001
DKC1	2.2539	protein coding	dyskeratosis congenita 1, dyskerin	<0.001	<0.001
ETS2	2.71607	protein coding	v-ets avian erythroblastosis virus E26 oncogene homolog 2	<0.001	<0.001
LINC00639	-3.67583	lincRNA	long intergenic non-protein coding RNA 639	<0.001	<0.001
FGR	7.36713	protein coding	FGR proto-oncogene, Src family tyrosine kinase	<0.001	<0.001
SH3BP5	1.65344	protein coding	SH3-domain binding protein 5 (BTK-associated)	<0.001	<0.001
SLC25A37	3.87991	protein coding	solute carrier family 25 (mitochondrial iron transporter), member 37	<0.001	<0.001
AGL	-2.12983	protein coding	amylo-alpha-1, 6-glucosidase, 4-alpha-glucanotransferase	<0.001	<0.001
DYNC2LI1	-2.00244	protein coding	dynein, cytoplasmic 2, light intermediate chain 1	<0.001	<0.001
SNRNP40	1.53659	protein coding	small nuclear ribonucleoprotein 40kDa (U5)	<0.001	<0.001
ARVCF	-3.52942	protein coding	armadillo repeat gene deleted in velocardiofacial syndrome	<0.001	<0.001
EMR2	9.16098	protein coding	egf-like module containing, mucin-like, hormone receptor-like 2	<0.001	<0.001
LOC100129316	-5.64082	lincRNA	uncharacterized LOC100129316	<0.001	<0.001
RANBP1	1.68701	protein coding	RAN binding protein 1	<0.001	<0.001
MIR17HG	3.14337	miRNA	miR-17-92 cluster host gene (non-protein coding)	<0.001	<0.001
ASPN	-4.91467	protein coding	asporin	<0.001	<0.001
RNASE2	4.11459	protein coding	ribonuclease, RNase A family, 2 (liver, eosinophil-derived neurotoxin)	<0.001	<0.001
NELFCD	1.69424	protein coding	negative elongation factor complex member C/D	<0.001	<0.001
PAM	-1.98414	protein coding	peptidylglycine alpha-amidating monooxygenase	<0.001	<0.001
LOC155060	-2.13706	pseudogene	AI894139 pseudogene	<0.001	<0.001
SYNC	-3.61344	protein coding	syncoilin, intermediate filament protein	<0.001	<0.001
SLA	6.17204	protein coding	Src-like-adaptor	<0.001	<0.001
INPP5A	-2.17457	protein coding	inositol polyphosphate-5-phosphatase, 40kDa	<0.001	<0.001
NUFIP2	1.57413	protein coding	nuclear fragile X mental retardation protein interacting protein 2	<0.001	<0.001
CAMK2A	-3.7045	protein coding	calcium/calmodulin-dependent protein kinase II alpha	<0.001	<0.001
SMAD3	1.9391	protein coding	SMAD family member 3	<0.001	<0.001
LOC100652758	-2.80072	lincRNA	uncharacterized LOC100652758	<0.001	<0.001
FUS	1.78659	protein coding	FUS RNA binding protein	<0.001	<0.001
TMEM201	2.01222	protein coding	transmembrane protein 201	<0.001	<0.001
C14orf132	-3.12301	lincRNA	chromosome 14 open reading frame 132	<0.001	<0.001
OPHN1	-2.75457	protein coding	oligophrenin 1	<0.001	<0.001
SEPP1	-3.66188	protein coding	selenoprotein P, plasma, 1	<0.001	<0.001
FCN1	7.47009	protein coding	ficolin (collagen/fibrinogen domain containing) 1	<0.001	<0.001
MARCH3	3.48311	protein coding	membrane-associated ring finger (C3HC4) 3, E3 ubiquitin protein ligase	<0.001	<0.001
MT1L	14.6411	pseudogene	metallothionein 1L (gene/pseudogene)	<0.001	<0.001
ATXN2L	1.69753	protein coding	ataxin 2-like	<0.001	<0.001
PKD2	-1.82812	protein coding	polycystic kidney disease 2 (autosomal dominant)	<0.001	<0.001
FGFRL1	1.69681	protein coding	fibroblast growth factor receptor-like 1	<0.001	<0.001
FCGR3B	6.08009	protein coding	Fc fragment of IgG, low affinity IIIb, receptor (CD16b)	<0.001	<0.001
FCAR	18.1737	protein coding	Fc fragment of IgA, receptor for	<0.001	<0.001
ATP11A	2.17407	protein coding	ATPase, class VI, type 11A	<0.001	<0.001
IL18RAP	10.9829	protein coding	interleukin 18 receptor accessory protein	<0.001	<0.001
CCRN4L	2.86111	protein coding	CCR4 carbon catabolite repression 4-like (S. cerevisiae)	<0.001	<0.001
VARS	1.73465	protein coding	valyl-tRNA synthetase	<0.001	<0.001
ZNF483	-2.79084	protein coding	zinc finger protein 483	<0.001	<0.001
NFKBIZ	2.48339	protein coding	nuclear factor of kappa light polypeptide gene enhancer in B-cells inhibitor, zeta	<0.001	<0.001
GSTZ1	-1.93752	protein coding	glutathione S-transferase zeta 1	<0.001	<0.001
KCNK6	-2.02627	protein coding	potassium channel, subfamily K, member 6	<0.001	<0.001
NOP2	2.4128	protein coding	NOP2 nucleolar protein	<0.001	<0.001
CCNL1	2.04696	protein coding	cyclin L1	<0.001	<0.001
HSP90B1	2.07775	protein coding	heat shock protein 90kDa beta (Grp94), member 1	<0.001	<0.001
FPR1	7.87898	protein coding	formyl peptide receptor 1	<0.001	<0.001
GPER1	-3.73793	protein coding	G protein-coupled estrogen receptor 1	<0.001	<0.001
NOP16	2.67434	protein coding	NOP16 nucleolar protein	<0.001	<0.001
SLC19A1	3.70447	protein coding	solute carrier family 19 (folate transporter), member 1	<0.001	<0.001
CCDC51	-2.17729	protein coding	coiled-coil domain containing 51	<0.001	<0.001
CDHR4	-7.59153	protein coding	cadherin-related family member 4	<0.001	<0.001
HCAR3	18.8652	protein coding	hydroxycarboxylic acid receptor 3	<0.001	<0.001
SLC41A2	-1.72091	protein coding	solute carrier family 41 (magnesium transporter), member 2	<0.001	<0.001
EZH1	-1.55379	protein coding	enhancer of zeste 1 polycomb repressive complex 2 subunit	<0.001	<0.001
PARP3	-1.54238	protein coding	poly (ADP-ribose) polymerase family, member 3	<0.001	<0.001
WFDC21P	-7.36428	lincRNA	WAP four-disulfide core domain 21, pseudogene	<0.001	<0.001
CCT6A	1.62622	protein coding	chaperonin containing TCP1, subunit 6A (zeta 1)	<0.001	<0.001
RAB40B	-2.31223	protein coding	RAB40B, member RAS oncogene family	<0.001	<0.001
TMEM119	-3.09866	protein coding	transmembrane protein 119	<0.001	<0.001
PRKAG2	-2.63705	protein coding	protein kinase, AMP-activated, gamma 2 non-catalytic subunit	<0.001	<0.001
B4GALT5	1.92199	protein coding	UDP-Gal:betaGlcNAc beta 1,4- galactosyltransferase, polypeptide 5	<0.001	<0.001
NR2F2	-1.96868	protein coding	nuclear receptor subfamily 2, group F, member 2	<0.001	<0.001
SLC11A1	9.5987	protein coding	solute carrier family 11 (proton-coupled divalent metal ion transporter), member 1	<0.001	<0.001
ING4	-1.75677	protein coding	inhibitor of growth family, member 4	<0.001	<0.001
SDCBP2-AS1	-2.71131	antisense	SDCBP2 antisense RNA 1	<0.001	<0.001
SV2C	23.0295	protein coding	synaptic vesicle glycoprotein 2C	<0.001	<0.001
IL15RA	2.70052	protein coding	interleukin 15 receptor, alpha	<0.001	<0.001
STMN3	2.7325	protein coding	stathmin-like 3	<0.001	<0.001
NIPAL3	-4.39981	protein coding	NIPA-like domain containing 3	<0.001	<0.001
APRT	1.58604	protein coding	adenine phosphoribosyltransferase	<0.001	<0.001
NKD1	-4.30479	protein coding	naked cuticle homolog 1 (Drosophila)	<0.001	<0.001
DHX37	2.23107	protein coding	DEAH (Asp-Glu-Ala-His) box polypeptide 37	<0.001	<0.001
HOXA11-AS	-3.34871	antisense	HOXA11 antisense RNA	<0.001	<0.001
LBH	-3.02652	protein coding	limb bud and heart development	<0.001	<0.001
FAM63A	-1.85604	protein coding	family with sequence similarity 63, member A	<0.001	<0.001
TMEM116	-1.98719	protein coding	transmembrane protein 116	<0.001	<0.001
SLC22A4	4.26629	protein coding	solute carrier family 22 (organic cation/zwitterion transporter), member 4	<0.001	<0.001
LINC01521	-2.31154	lincRNA	long intergenic non-protein coding RNA 1521	<0.001	<0.001
MYEF2	-3.25819	protein coding	myelin expression factor 2	<0.001	<0.001
CRYZL1	-1.85544	protein coding	crystallin, zeta (quinone reductase)-like 1	<0.001	<0.001
FBXW4	-1.76432	protein coding	F-box and WD repeat domain containing 4	<0.001	<0.001
TOP1P1	2.28825	pseudogene	topoisomerase (DNA) I pseudogene 1	<0.001	<0.001
ISLR	-2.3253	protein coding	immunoglobulin superfamily containing leucine-rich repeat	<0.001	<0.001
OSTC	1.53096	protein coding	oligosaccharyltransferase complex subunit (non-catalytic)	<0.001	<0.001
PPP1R12B	-4.11966	protein coding	protein phosphatase 1, regulatory subunit 12B	<0.001	<0.001
DCAF13	1.89234	protein coding	DDB1 and CUL4 associated factor 13	<0.001	<0.001
OPTN	-2.00938	protein coding	optineurin	<0.001	<0.001
UNQ6494	-20.845	lincRNA	uncharacterized LOC100129066	<0.001	<0.001
GJC1	-3.37052	protein coding	gap junction protein, gamma 1, 45kDa	<0.001	<0.001
MFSD6	-2.24421	protein coding	major facilitator superfamily domain containing 6	<0.001	<0.001
NETO2	3.42038	protein coding	neuropilin (NRP) and tolloid (TLL)-like 2	<0.001	<0.001
MRPS2	1.54221	protein coding	mitochondrial ribosomal protein S2	<0.001	<0.001
AKTIP	-1.60809	protein coding	AKT interacting protein	<0.001	<0.001
NRXN3	-3.43949	protein coding	neurexin 3	<0.001	<0.001
RNASE1	-2.72136	protein coding	ribonuclease, RNase A family, 1 (pancreatic)	<0.001	<0.001
CXADR	-4.46412	protein coding	coxsackie virus and adenovirus receptor	<0.001	<0.001
VAT1L	-7.18486	protein coding	vesicle amine transport 1-like	<0.001	<0.001
NXT1	1.90089	protein coding	nuclear transport factor 2-like export factor 1	<0.001	<0.001
CD300E	14.1506	protein coding	CD300e molecule	<0.001	<0.001
RRAS	-2.92705	protein coding	related RAS viral (r-ras) oncogene homolog	<0.001	<0.001
KBTBD3	-2.32227	protein coding	kelch repeat and BTB (POZ) domain containing 3	<0.001	<0.001
MEFV	8.46784	protein coding	Mediterranean fever	<0.001	<0.001
SLC25A45	-2.22042	protein coding	solute carrier family 25, member 45	<0.001	<0.001
CHORDC1	1.89367	protein coding	cysteine and histidine-rich domain (CHORD) containing 1	<0.001	<0.001
CDK6	-2.28849	protein coding	cyclin-dependent kinase 6	<0.001	<0.001
HSP90AA1	1.82722	protein coding	heat shock protein 90kDa alpha (cytosolic), class A member 1	<0.001	<0.001
ALDH1A3	3.442	protein coding	aldehyde dehydrogenase 1 family, member A3	<0.001	<0.001
GPR126	-2.61172	protein coding	G protein-coupled receptor 126	<0.001	<0.001
PLIN2	2.4001	protein coding	perilipin 2	<0.001	<0.001
NFATC2	-2.62997	protein coding	nuclear factor of activated T-cells, cytoplasmic, calcineurin-dependent 2	<0.001	<0.001
LDLRAD3	2.62459	protein coding	low density lipoprotein receptor class A domain containing 3	<0.001	<0.001
CCDC50	-1.58663	protein coding	coiled-coil domain containing 50	<0.001	<0.001
SND1-IT1	2.63939	lincRNA	SND1 intronic transcript 1 (non-protein coding)	<0.001	<0.001
TMEM33	1.65434	protein coding	transmembrane protein 33	<0.001	<0.001
PVRL3	-1.69038	protein coding	poliovirus receptor-related 3	<0.001	<0.001
HSPB1	-3.10785	protein coding	heat shock 27kDa protein 1	<0.001	<0.001
NUP98	1.70866	protein coding	nucleoporin 98kDa	<0.001	<0.001
ISCU	-1.69046	protein coding	iron-sulfur cluster assembly enzyme	<0.001	<0.001
LILRA5	12.1905	protein coding	leukocyte immunoglobulin-like receptor, subfamily A (with TM domain), member 5	<0.001	<0.001
AMOTL2	-1.8224	protein coding	angiomotin like 2	<0.001	<0.001
STX7	-1.57582	protein coding	syntaxin 7	<0.001	<0.001
LOC728743	-1.82602	pseudogene	zinc finger protein pseudogene	<0.001	<0.001
OSER1-AS1	-2.45907	lincRNA	OSER1 antisense RNA 1 (head to head)	<0.001	<0.001
PTRF	-2.38406	protein coding	polymerase I and transcript release factor	<0.001	<0.001
SNHG16	1.91892	lincRNA	small nucleolar RNA host gene 16 (non-protein coding)	<0.001	<0.001
LOC113230	-4.24594	protein coding	uncharacterized protein LOC113230	<0.001	<0.001
LRRCC1	-1.67197	protein coding	leucine rich repeat and coiled-coil centrosomal protein 1	<0.001	<0.001
PLXNB1	-1.91989	protein coding	plexin B1	<0.001	<0.001
LDB3	-7.35203	protein coding	LIM domain binding 3	<0.001	<0.001
CLUH	1.88326	protein coding	clustered mitochondria (cluA/CLU1) homolog	<0.001	<0.001
H2AFJ	-1.7152	protein coding	H2A histone family, member J	<0.001	<0.001
HILPDA	5.7281	protein coding	hypoxia inducible lipid droplet-associated	<0.001	<0.001
FILIP1L	-5.12264	protein coding	filamin A interacting protein 1-like	<0.001	<0.001
HCAR2	23.0852	protein coding	hydroxycarboxylic acid receptor 2	<0.001	<0.001
SMARCA4	1.56598	protein coding	SWI/SNF related, matrix associated, actin dependent regulator of chromatin, subfamily a, member 4	<0.001	<0.001
GPCPD1	1.88071	protein coding	glycerophosphocholine phosphodiesterase GDE1 homolog (S. cerevisiae)	<0.001	<0.001
NDUFAF2	1.56468	protein coding	NADH dehydrogenase (ubiquinone) complex I, assembly factor 2	<0.001	<0.001
STEAP4	2.75837	protein coding	STEAP family member 4	<0.001	<0.001
GCA	5.14754	protein coding	grancalcin, EF-hand calcium binding protein	<0.001	<0.001
PXK	1.78544	protein coding	PX domain containing serine/threonine kinase	<0.001	<0.001
SERPINF2	3.12338	protein coding	serpin peptidase inhibitor, clade F (alpha-2 antiplasmin, pigment epithelium derived factor), member 2	<0.001	<0.001
TIMM17A	1.58954	protein coding	translocase of inner mitochondrial membrane 17 homolog A (yeast)	<0.001	<0.001
LRRC20	-2.11825	protein coding	leucine rich repeat containing 20	<0.001	<0.001
NOP58	2.24481	protein coding	NOP58 ribonucleoprotein	<0.001	<0.001
UCHL1	-4.11008	protein coding	ubiquitin carboxyl-terminal esterase L1 (ubiquitin thiolesterase)	<0.001	<0.001
ST6GALNAC4	1.86195	protein coding	ST6 (alpha-N-acetyl-neuraminyl-2,3-beta-galactosyl-1,3)-N-acetylgalactosaminide alpha-2,6-sialyltransferase 4	<0.001	<0.001
TACR2	-21.5863	protein coding	tachykinin receptor 2	<0.001	<0.001
CLEC4E	7.5151	protein coding	C-type lectin domain family 4, member E	<0.001	<0.001
RPF2	2.02182	protein coding	ribosome production factor 2 homolog (S. cerevisiae)	<0.001	<0.001
MIF4GD	-1.88313	protein coding	MIF4G domain containing	<0.001	<0.001
PINK1	-2.22319	protein coding	PTEN induced putative kinase 1	<0.001	<0.001
SRPR	1.61377	protein coding	signal recognition particle receptor (docking protein)	<0.001	<0.001
NPTXR	-2.39274	protein coding	neuronal pentraxin receptor	<0.001	<0.001
SRGN	4.94957	protein coding	serglycin	<0.001	<0.001
CD320	1.71843	protein coding	CD320 molecule	<0.001	<0.001
CHD1	1.82209	protein coding	chromodomain helicase DNA binding protein 1	<0.001	<0.001
RRM2B	-1.58597	protein coding	ribonucleotide reductase M2 B (TP53 inducible)	<0.001	<0.001
SLC19A2	2.48489	protein coding	solute carrier family 19 (thiamine transporter), member 2	<0.001	<0.001
NDRG4	-4.4601	protein coding	NDRG family member 4	<0.001	<0.001
DFNB59	-2.85698	protein coding	deafness, autosomal recessive 59	<0.001	<0.001
PCED1B	-1.87429	protein coding	PC-esterase domain containing 1B	<0.001	<0.001
SSH3	-1.99444	protein coding	slingshot protein phosphatase 3	<0.001	<0.001
NFYA	1.78318	protein coding	nuclear transcription factor Y, alpha	<0.001	<0.001
RRP9	2.73621	protein coding	ribosomal RNA processing 9, small subunit (SSU) processome component, homolog (yeast)	<0.001	<0.001
PPIF	3.51068	protein coding	peptidylprolyl isomerase F	<0.001	<0.001
PDZD7	-5.21018	protein coding	PDZ domain containing 7	<0.001	<0.001
BZW1	1.55425	protein coding	basic leucine zipper and W2 domains 1	<0.001	<0.001
POLD2	1.65191	protein coding	polymerase (DNA directed), delta 2, accessory subunit	<0.001	<0.001
MIR223	13.1858	miRNA	microRNA 223	<0.001	<0.001
AMD1	1.78038	protein coding	adenosylmethionine decarboxylase 1	<0.001	<0.001
HPGDS	-4.48402	protein coding	hematopoietic prostaglandin D synthase	<0.001	<0.001
TRMT6	2.00839	protein coding	tRNA methyltransferase 6 homolog (S. cerevisiae)	<0.001	<0.001
ENTPD7	1.72369	protein coding	ectonucleoside triphosphate diphosphohydrolase 7	<0.001	<0.001
GMPPB	2.28189	protein coding	GDP-mannose pyrophosphorylase B	<0.001	<0.001
BRCAT54	-3.03075	lincRNA	breast cancer-associated transcript 54	<0.001	<0.001
RPL17	2.18583	protein coding	ribosomal protein L17	<0.001	<0.001
CCPG1	-1.58872	protein coding	cell cycle progression 1	<0.001	<0.001
H2AFX	1.58087	protein coding	H2A histone family, member X	<0.001	<0.001
LSM6	1.63259	protein coding	LSM6 homolog, U6 small nuclear RNA associated (S. cerevisiae)	<0.001	<0.001
E2F4	1.57305	protein coding	E2F transcription factor 4, p107/p130-binding	<0.001	<0.001
IGFBP7	-1.83959	protein coding	insulin-like growth factor binding protein 7	<0.001	<0.001
ZFP30	-1.67428	protein coding	ZFP30 zinc finger protein	<0.001	<0.001
C17orf97	-3.07343	protein coding	chromosome 17 open reading frame 97	<0.001	<0.001
NFASC	-2.94663	protein coding	neurofascin	<0.001	<0.001
SORT1	-2.2769	protein coding	sortilin 1	<0.001	<0.001
C3orf36	3.50842	protein coding	chromosome 3 open reading frame 36	<0.001	<0.001
CEP68	-1.82286	protein coding	centrosomal protein 68kDa	<0.001	<0.001
SNHG1	2.67833	lincRNA	small nucleolar RNA host gene 1 (non-protein coding)	<0.001	<0.001
PSMG1	1.55356	protein coding	proteasome (prosome, macropain) assembly chaperone 1	<0.001	<0.001
GPR97	12.1496	protein coding	G protein-coupled receptor 97	<0.001	<0.001
ITPKC	2.9283	protein coding	inositol-trisphosphate 3-kinase C	<0.001	<0.001
TUFM	1.53612	protein coding	Tu translation elongation factor, mitochondrial	<0.001	<0.001
CCDC47	1.50415	protein coding	coiled-coil domain containing 47	<0.001	<0.001
CECR5	1.62486	protein coding	cat eye syndrome chromosome region, candidate 5	<0.001	<0.001
TPPP	-4.50369	protein coding	tubulin polymerization promoting protein	<0.001	<0.001
GFPT2	4.45389	protein coding	glutamine-fructose-6-phosphate transaminase 2	<0.001	<0.001
CTDSPL	-1.95533	protein coding	CTD (carboxy-terminal domain, RNA polymerase II, polypeptide A) small phosphatase-like	<0.001	<0.001
GNL3L	1.53026	protein coding	guanine nucleotide binding protein-like 3 (nucleolar)-like	<0.001	<0.001
KLF12	-3.0457	protein coding	Kruppel-like factor 12	<0.001	<0.001
MRPL32	1.57541	protein coding	mitochondrial ribosomal protein L32	<0.001	<0.001
HSP90B2P	1.99662	pseudogene	heat shock protein 90kDa beta (Grp94), member 2, pseudogene	<0.001	<0.001
STPG1	-2.03172	protein coding	sperm-tail PG-rich repeat containing 1	<0.001	<0.001
PPAT	2.16274	protein coding	phosphoribosyl pyrophosphate amidotransferase	<0.001	<0.001
CCT8	1.59533	protein coding	chaperonin containing TCP1, subunit 8 (theta)	<0.001	<0.001
PFAS	2.2883	protein coding	phosphoribosylformylglycinamidine synthase	<0.001	<0.001
HSPA9	1.63198	protein coding	heat shock 70kDa protein 9 (mortalin)	<0.001	<0.001
BFSP1	-4.10376	protein coding	beaded filament structural protein 1, filensin	<0.001	<0.001
GRPEL1	2.13816	protein coding	GrpE-like 1, mitochondrial (E. coli)	<0.001	<0.001
USP13	-1.84294	protein coding	ubiquitin specific peptidase 13 (isopeptidase T-3)	<0.001	<0.001
UBE2D4	-1.63186	protein coding	ubiquitin-conjugating enzyme E2D 4 (putative)	<0.001	<0.001
LDLR	3.15109	protein coding	low density lipoprotein receptor	<0.001	<0.001
DIAPH3	-5.17606	protein coding	diaphanous-related formin 3	<0.001	<0.001
ITGA3	-2.21597	protein coding	integrin, alpha 3 (antigen CD49C, alpha 3 subunit of VLA-3 receptor)	<0.001	<0.001
SNRPF	1.70853	protein coding	small nuclear ribonucleoprotein polypeptide F	<0.001	<0.001
ACACB	-3.1775	protein coding	acetyl-CoA carboxylase beta	<0.001	<0.001
RNF122	3.06861	protein coding	ring finger protein 122	<0.001	<0.001
EIF3J-AS1	-1.56345	lincRNA	EIF3J antisense RNA 1 (head to head)	<0.001	<0.001
SNAPC1	2.03812	protein coding	small nuclear RNA activating complex, polypeptide 1, 43kDa	<0.001	<0.001
CD27-AS1	-2.02788	antisense	CD27 antisense RNA 1	<0.001	<0.001
NNMT	2.71248	protein coding	nicotinamide N-methyltransferase	<0.001	<0.001
HFE	-2.32521	protein coding	hemochromatosis	<0.001	<0.001
FLOT2	2.0012	protein coding	flotillin 2	<0.001	<0.001
LOC729737	5.725	lincRNA	uncharacterized LOC729737	<0.001	<0.001
MFSD4	-4.77649	protein coding	major facilitator superfamily domain containing 4	<0.001	<0.001
MPZL2	3.20579	protein coding	myelin protein zero-like 2	<0.001	<0.001
POLR3GL	-1.57518	protein coding	polymerase (RNA) III (DNA directed) polypeptide G (32kD)-like	<0.001	<0.001
SGMS2	-2.16931	protein coding	sphingomyelin synthase 2	<0.001	<0.001
GMDS-AS1	-1.97121	lincRNA	GMDS antisense RNA 1 (head to head)	<0.001	<0.001
JAM2	-3.0833	protein coding	junctional adhesion molecule 2	<0.001	<0.001
CACNG4	-20.9513	protein coding	calcium channel, voltage-dependent, gamma subunit 4	<0.001	<0.001
MYOZ2	-3.91078	protein coding	myozenin 2	<0.001	<0.001
TEAD4	2.42671	protein coding	TEA domain family member 4	<0.001	<0.001
HABP4	-1.93752	protein coding	hyaluronan binding protein 4	<0.001	<0.001
SLC1A5	1.66543	protein coding	solute carrier family 1 (neutral amino acid transporter), member 5	<0.001	<0.001
BCAS4	-2.4241	protein coding	breast carcinoma amplified sequence 4	<0.001	<0.001
EPB41L1	-2.17784	protein coding	erythrocyte membrane protein band 4.1-like 1	<0.001	<0.001
PSME3	1.63558	protein coding	proteasome (prosome, macropain) activator subunit 3 (PA28 gamma; Ki)	<0.001	<0.001
SNRPB	1.53813	protein coding	small nuclear ribonucleoprotein polypeptides B and B1	<0.001	<0.001
XBP1	1.68251	protein coding	X-box binding protein 1	<0.001	<0.001
NCBP1	1.50931	protein coding	nuclear cap binding protein subunit 1, 80kDa	<0.001	<0.001
PIM1	2.87797	protein coding	Pim-1 proto-oncogene, serine/threonine kinase	<0.001	<0.001
CCL2	7.6594	protein coding	chemokine (C-C motif) ligand 2	<0.001	<0.001
CRYZ	-3.35549	protein coding	crystallin, zeta (quinone reductase)	<0.001	<0.001
ARHGAP12	-1.50606	protein coding	Rho GTPase activating protein 12	<0.001	<0.001
BTC	-11.4738	protein coding	betacellulin	<0.001	<0.001
LOC100049716	-2.26693	lincRNA	uncharacterized LOC100049716	<0.001	<0.001
PTPN21	-2.28163	protein coding	protein tyrosine phosphatase, non-receptor type 21	<0.001	<0.001
NTMT1	1.82338	protein coding	N-terminal Xaa-Pro-Lys N-methyltransferase 1	<0.001	<0.001
RIMS3	-3.09662	protein coding	regulating synaptic membrane exocytosis 3	<0.001	<0.001
GCOM1	-4.78213	protein coding	GRINL1A complex locus 1	<0.001	<0.001
LOC101927391	-3.82007	lincRNA	uncharacterized LOC101927391	<0.001	<0.001
EPT1	1.81788	protein coding	ethanolaminephosphotransferase 1 (CDP-ethanolamine-specific)	<0.001	<0.001
SNORD45C	3.25165	snoRNA	small nucleolar RNA, C/D box 45C	<0.001	<0.001
MAP1LC3A	-2.11472	protein coding	microtubule-associated protein 1 light chain 3 alpha	<0.001	<0.001
KIF5C	3.80824	protein coding	kinesin family member 5C	<0.001	<0.001
RAVER1	1.81881	protein coding	ribonucleoprotein, PTB-binding 1	<0.001	<0.001
NUDCD1	1.84099	protein coding	NudC domain containing 1	<0.001	<0.001
LINC00473	3.26063	lincRNA	long intergenic non-protein coding RNA 473	<0.001	<0.001
SLC19A3	7.23372	protein coding	solute carrier family 19 (thiamine transporter), member 3	<0.001	<0.001
IMP4	1.85678	protein coding	IMP4, U3 small nucleolar ribonucleoprotein	<0.001	<0.001
UST	-2.15097	protein coding	uronyl-2-sulfotransferase	<0.001	<0.001
VCAN	3.20459	protein coding	versican	<0.001	<0.001
HDAC5	-2.07182	protein coding	histone deacetylase 5	<0.001	<0.001
PLCD1	-1.84727	protein coding	phospholipase C, delta 1	<0.001	<0.001
GTPBP4	1.86677	protein coding	GTP binding protein 4	<0.001	<0.001
ZNF571-AS1	-3.62034	antisense	ZNF571 antisense RNA 1	<0.001	<0.001
ICAM2	2.28738	protein coding	intercellular adhesion molecule 2	<0.001	<0.001
CTBP1-AS	-33.6305	antisense	CTBP1 antisense RNA	<0.001	<0.001
PFDN2	1.76078	protein coding	prefoldin subunit 2	<0.001	<0.001
SLC35B1	2.01991	protein coding	solute carrier family 35, member B1	<0.001	<0.001
GALNT9	21.5822	protein coding	polypeptide N-acetylgalactosaminyltransferase 9	<0.001	<0.001
ATAD3B	2.10271	protein coding	ATPase family, AAA domain containing 3B	<0.001	<0.001
C11orf45	-3.05717	protein coding	chromosome 11 open reading frame 45	<0.001	<0.001
WEE1	-2.29453	protein coding	WEE1 G2 checkpoint kinase	<0.001	<0.001
TRIM28	1.52292	protein coding	tripartite motif containing 28	<0.001	<0.001
TMEM214	1.50556	protein coding	transmembrane protein 214	<0.001	<0.001
CLSTN3	1.85682	protein coding	calsyntenin 3	<0.001	<0.001
MDM1	-2.11035	protein coding	Mdm1 nuclear protein homolog (mouse)	<0.001	<0.001
PLEKHG5	-3.43487	protein coding	pleckstrin homology domain containing, family G (with RhoGef domain) member 5	<0.001	<0.001
MEX3A	3.00031	protein coding	mex-3 RNA binding family member A	<0.001	<0.001
SEMA3F	2.82084	protein coding	sema domain, immunoglobulin domain (Ig), short basic domain, secreted, (semaphorin) 3F	<0.001	<0.001
CASC2	-2.88053	antisense	cancer susceptibility candidate 2 (non-protein coding)	<0.001	<0.001
ADHFE1	-4.11795	protein coding	alcohol dehydrogenase, iron containing, 1	<0.001	<0.001
ACKR1	3.65712	protein coding	atypical chemokine receptor 1 (Duffy blood group)	<0.001	<0.001
TMEM97	2.01309	protein coding	transmembrane protein 97	<0.001	<0.001
PRRX2	4.22413	protein coding	paired related homeobox 2	<0.001	<0.001
SLC39A1	1.53033	protein coding	solute carrier family 39 (zinc transporter), member 1	<0.001	<0.001
IL24	72.8855	protein coding	interleukin 24	<0.001	<0.001
RUVBL1	1.85868	protein coding	RuvB-like AAA ATPase 1	<0.001	<0.001
CCL20	77.1679	protein coding	chemokine (C-C motif) ligand 20	<0.001	<0.001
CSMD2	2.20087	protein coding	CUB and Sushi multiple domains 2	<0.001	<0.001
RAB27A	1.92552	protein coding	RAB27A, member RAS oncogene family	<0.001	<0.001
APLP1	-3.46643	protein coding	amyloid beta (A4) precursor-like protein 1	<0.001	<0.001
IL1B	19.1555	protein coding	interleukin 1, beta	<0.001	<0.001
LPIN3	-2.20308	protein coding	lipin 3	<0.001	<0.001
C11orf91	5.53533	protein coding	chromosome 11 open reading frame 91	<0.001	<0.001
IFIT3	-4.50578	protein coding	interferon-induced protein with tetratricopeptide repeats 3	<0.001	<0.001
ANKRD65	-2.87652	protein coding	ankyrin repeat domain 65	<0.001	<0.001
KIFC2	-1.5611	protein coding	kinesin family member C2	<0.001	<0.001
MORN5	-7.39934	protein coding	MORN repeat containing 5	<0.001	<0.001
UCK2	2.12728	protein coding	uridine-cytidine kinase 2	<0.001	<0.001
GALNT18	-2.62487	protein coding	polypeptide N-acetylgalactosaminyltransferase 18	<0.001	<0.001
NXF1	1.5167	protein coding	nuclear RNA export factor 1	<0.001	<0.001
SOD2	6.28353	protein coding	superoxide dismutase 2, mitochondrial	<0.001	<0.001
ATP2B4	-2.511	protein coding	ATPase, Ca++ transporting, plasma membrane 4	<0.001	<0.001
NFE2L1	-2.14573	protein coding	nuclear factor, erythroid 2-like 1	<0.001	<0.001
NIFK	2.04277	protein coding	nucleolar protein interacting with the FHA domain of MKI67	<0.001	<0.001
SRP14-AS1	-2.97927	lincRNA	SRP14 antisense RNA1 (head to head)	<0.001	<0.001
C4orf19	-3.15426	protein coding	chromosome 4 open reading frame 19	<0.001	<0.001
PFKFB4	6.4198	protein coding	6-phosphofructo-2-kinase/fructose-2,6-biphosphatase 4	<0.001	<0.001
GAS5	1.99944	lincRNA	growth arrest-specific 5 (non-protein coding)	<0.001	<0.001
IMPACT	-1.61563	protein coding	impact RWD domain protein	<0.001	<0.001
DUSP10	-2.69841	protein coding	dual specificity phosphatase 10	<0.001	<0.001
TMEM117	-1.84633	protein coding	transmembrane protein 117	<0.001	<0.001
ALS2CL	-1.83589	protein coding	ALS2 C-terminal like	<0.001	<0.001
RNF115	-2.45809	protein coding	ring finger protein 115	<0.001	<0.001
SLITRK4	-2.88091	protein coding	SLIT and NTRK-like family, member 4	<0.001	<0.001
MXRA7	-2.33998	protein coding	matrix-remodelling associated 7	<0.001	<0.001
TXNRD1	-2.52668	protein coding	thioredoxin reductase 1	<0.001	<0.001
FBXL2	-2.21511	protein coding	F-box and leucine-rich repeat protein 2	<0.001	<0.001
ACYP2	-1.75807	protein coding	acylphosphatase 2, muscle type	<0.001	<0.001
IFITM3	1.85723	protein coding	interferon induced transmembrane protein 3	<0.001	<0.001
NQO1	-2.18767	protein coding	NAD(P)H dehydrogenase, quinone 1	<0.001	<0.001
CRBN	-1.58762	protein coding	cereblon	<0.001	<0.001
NXPH3	-8.01671	protein coding	neurexophilin 3	<0.001	<0.001
FKBP4	2.47935	protein coding	FK506 binding protein 4, 59kDa	<0.001	<0.001
TRIM29	-4.8032	protein coding	tripartite motif containing 29	<0.001	<0.001
HDDC2	1.58965	protein coding	HD domain containing 2	<0.001	<0.001
CROT	-1.60127	protein coding	carnitine O-octanoyltransferase	<0.001	<0.001
HS1BP3	-1.77279	protein coding	HCLS1 binding protein 3	<0.001	<0.001
ASB2	-3.60786	protein coding	ankyrin repeat and SOCS box containing 2	<0.001	<0.001
CCT3	1.63577	protein coding	chaperonin containing TCP1, subunit 3 (gamma)	<0.001	<0.001
NLRC4	5.09732	protein coding	NLR family, CARD domain containing 4	<0.001	<0.001
C1RL-AS1	2.3411	antisense	C1RL antisense RNA 1	<0.001	<0.001
PCBP4	-1.76906	protein coding	poly(rC) binding protein 4	<0.001	<0.001
IPP	-1.76717	protein coding	intracisternal A particle-promoted polypeptide	<0.001	<0.001
LUCAT1	12.4911	lincRNA	lung cancer associated transcript 1 (non-protein coding)	<0.001	<0.001
NMT2	-1.81649	protein coding	N-myristoyltransferase 2	<0.001	<0.001
HAL	9.38877	protein coding	histidine ammonia-lyase	<0.001	<0.001
MIR4521	3.02831	miRNA	microRNA 4521	<0.001	<0.001
FAM132B	3.88653	protein coding	family with sequence similarity 132, member B	<0.001	<0.001
GAL3ST3	-31.0343	protein coding	galactose-3-O-sulfotransferase 3	<0.001	<0.001
SEMA5B	-4.99424	protein coding	sema domain, seven thrombospondin repeats (type 1 and type 1-like), transmembrane domain (TM) and short cytoplasmic domain, (semaphorin) 5B	<0.001	<0.001
RAG1	-2.74324	protein coding	recombination activating gene 1	<0.001	<0.001
SND1	1.64481	protein coding	staphylococcal nuclease and tudor domain containing 1	<0.001	<0.001
UBA7	-2.04856	protein coding	ubiquitin-like modifier activating enzyme 7	<0.001	<0.001
NNT-AS1	-1.821	antisense	NNT antisense RNA 1	<0.001	<0.001
DPY19L2	-2.72969	protein coding	dpy-19-like 2 (C. elegans)	<0.001	<0.001
RPL36A	2.15313	protein coding	ribosomal protein L36a	<0.001	<0.001
VN1R1	-3.21873	protein coding	vomeronasal 1 receptor 1	<0.001	<0.001
CSF1	2.22001	protein coding	colony stimulating factor 1 (macrophage)	<0.001	<0.001
STARD5	-2.30552	protein coding	StAR-related lipid transfer (START) domain containing 5	<0.001	<0.001
SEMA3B	-2.0171	protein coding	sema domain, immunoglobulin domain (Ig), short basic domain, secreted, (semaphorin) 3B	<0.001	<0.001
TTLL1	-2.01165	protein coding	tubulin tyrosine ligase-like family, member 1	<0.001	<0.001
ZNF821	-2.29183	protein coding	zinc finger protein 821	<0.001	<0.001
PDPN	2.69383	protein coding	podoplanin	<0.001	<0.001
B3GNT1	-1.71038	protein coding	UDP-GlcNAc:betaGal beta-1,3-N-acetylglucosaminyltransferase 1	<0.001	<0.001
WDR3	2.44204	protein coding	WD repeat domain 3	<0.001	<0.001
TMEM62	-1.60688	protein coding	transmembrane protein 62	<0.001	<0.001
ITGAX	10.9119	protein coding	integrin, alpha X (complement component 3 receptor 4 subunit)	<0.001	<0.001
TMEM71	7.66465	protein coding	transmembrane protein 71	<0.001	<0.001
HHIPL1	-1.9284	protein coding	HHIP-like 1	<0.001	<0.001
POLR3D	1.70238	protein coding	polymerase (RNA) III (DNA directed) polypeptide D, 44kDa	<0.001	<0.001
IL18BP	1.59152	protein coding	interleukin 18 binding protein	<0.001	<0.001
NPAS2	2.47544	protein coding	neuronal PAS domain protein 2	<0.001	<0.001
BCAS1	12.6925	protein coding	breast carcinoma amplified sequence 1	<0.001	<0.001
POR	2.11701	protein coding	P450 (cytochrome) oxidoreductase	<0.001	<0.001
YRDC	1.82558	protein coding	yrdC N(6)-threonylcarbamoyltransferase domain containing	<0.001	<0.001
ME1	-2.28965	protein coding	malic enzyme 1, NADP(+)-dependent, cytosolic	<0.001	<0.001
HCN3	-2.12517	protein coding	hyperpolarization activated cyclic nucleotide-gated potassium channel 3	<0.001	<0.001
ATP10D	-2.17069	protein coding	ATPase, class V, type 10D	<0.001	<0.001
RPS6KA2	-2.06998	protein coding	ribosomal protein S6 kinase, 90kDa, polypeptide 2	<0.001	<0.001
IL18R1	6.5042	protein coding	interleukin 18 receptor 1	<0.001	<0.001
TNFRSF25	-2.26461	protein coding	tumor necrosis factor receptor superfamily, member 25	<0.001	<0.001
PTPRG	1.98348	protein coding	protein tyrosine phosphatase, receptor type, G	<0.001	<0.001
GATS	-2.20151	protein coding	GATS, stromal antigen 3 opposite strand	<0.001	<0.001
BYSL	2.40889	protein coding	bystin-like	<0.001	<0.001
FOLR3	13.4815	protein coding	folate receptor 3 (gamma)	<0.001	<0.001
PPARD	2.02518	protein coding	peroxisome proliferator-activated receptor delta	<0.001	<0.001
CCDC86	2.43943	protein coding	coiled-coil domain containing 86	<0.001	<0.001
SRPK1	1.72967	protein coding	SRSF protein kinase 1	<0.001	<0.001
CELSR2	-1.72961	protein coding	cadherin, EGF LAG seven-pass G-type receptor 2	<0.001	<0.001
INPP5F	-1.97311	protein coding	inositol polyphosphate-5-phosphatase F	<0.001	<0.001
LANCL1	-1.67495	protein coding	LanC lantibiotic synthetase component C-like 1 (bacterial)	<0.001	<0.001
CDC42EP2	2.16941	protein coding	CDC42 effector protein (Rho GTPase binding) 2	<0.001	<0.001
KYNU	3.79739	protein coding	kynureninase	<0.001	<0.001
TMEM246	-1.61533	protein coding	transmembrane protein 246	<0.001	<0.001
ENO1	1.87561	protein coding	enolase 1, (alpha)	<0.001	<0.001
SULT1B1	5.20654	protein coding	sulfotransferase family, cytosolic, 1B, member 1	<0.001	<0.001
ALDH1A2	-3.4357	protein coding	aldehyde dehydrogenase 1 family, member A2	<0.001	<0.001
LNPEP	-1.54207	protein coding	leucyl/cystinyl aminopeptidase	<0.001	<0.001
PTP4A1	1.79135	protein coding	protein tyrosine phosphatase type IVA, member 1	<0.001	<0.001
GPX3	3.21274	protein coding	glutathione peroxidase 3 (plasma)	<0.001	<0.001
PIM3	2.78369	protein coding	Pim-3 proto-oncogene, serine/threonine kinase	<0.001	<0.001
DGKI	-2.73838	protein coding	diacylglycerol kinase, iota	<0.001	<0.001
RAB20	3.15283	protein coding	RAB20, member RAS oncogene family	<0.001	<0.001
ADH5	-1.76397	protein coding	alcohol dehydrogenase 5 (class III), chi polypeptide	<0.001	<0.001
IMPDH1	1.56748	protein coding	IMP (inosine 5'-monophosphate) dehydrogenase 1	<0.001	<0.001
NDRG3	-1.72405	protein coding	NDRG family member 3	<0.001	<0.001
INHBB	3.07643	protein coding	inhibin, beta B	<0.001	<0.001
CXCL3	30.5462	protein coding	chemokine (C-X-C motif) ligand 3	<0.001	<0.001
FAM43A	2.11742	protein coding	family with sequence similarity 43, member A	<0.001	<0.001
TMEM47	-2.27853	protein coding	transmembrane protein 47	<0.001	<0.001
C1GALT1C1L	-3.30457	protein coding	C1GALT1-specific chaperone 1 like	<0.001	<0.001
LOC100507053	-2.74984	lincRNA	uncharacterized LOC100507053	<0.001	<0.001
CDH2	-4.53297	protein coding	cadherin 2, type 1, N-cadherin (neuronal)	<0.001	<0.001
RCC1	2.30744	protein coding	regulator of chromosome condensation 1	<0.001	<0.001
TRAF4	2.02002	protein coding	TNF receptor-associated factor 4	<0.001	<0.001
CCSER2	-1.84715	protein coding	coiled-coil serine-rich protein 2	<0.001	<0.001
PTPLAD2	-1.90191	protein coding	protein tyrosine phosphatase-like A domain containing 2	<0.001	<0.001
RRP1B	1.61115	protein coding	ribosomal RNA processing 1B	<0.001	<0.001
ACTR1B	-1.57597	protein coding	ARP1 actin-related protein 1 homolog B, centractin beta (yeast)	<0.001	<0.001
CAMK2G	-2.71231	protein coding	calcium/calmodulin-dependent protein kinase II gamma	<0.001	<0.001
CHODL	-9.69098	protein coding	chondrolectin	<0.001	<0.001
MIR3605	3.6441	miRNA	microRNA 3605	<0.001	<0.001
PLS3	-1.794	protein coding	plastin 3	<0.001	<0.001
WBP1L	1.60654	protein coding	WW domain binding protein 1-like	<0.001	<0.001
INADL	-2.00835	protein coding	InaD-like (Drosophila)	<0.001	<0.001
MAK16	1.65528	protein coding	MAK16 homolog (S. cerevisiae)	<0.001	<0.001
CD177	34.7987	protein coding	CD177 molecule	<0.001	<0.001
RAP2C-AS1	-2.56871	antisense	RAP2C antisense RNA 1	<0.001	<0.001
SIK1	5.21752	protein coding	salt-inducible kinase 1	<0.001	<0.001
SLC30A7	1.62164	protein coding	solute carrier family 30 (zinc transporter), member 7	<0.001	<0.001
COL4A6	-2.83266	protein coding	collagen, type IV, alpha 6	<0.001	<0.001
PDK2	-2.00538	protein coding	pyruvate dehydrogenase kinase, isozyme 2	<0.001	<0.001
WDR75	1.62738	protein coding	WD repeat domain 75	<0.001	<0.001
ESYT1	-1.87655	protein coding	extended synaptotagmin-like protein 1	<0.001	<0.001
FAM110B	1.97504	protein coding	family with sequence similarity 110, member B	<0.001	<0.001
DHCR7	2.41629	protein coding	7-dehydrocholesterol reductase	<0.001	<0.001
HSD11B1L	-1.92432	protein coding	hydroxysteroid (11-beta) dehydrogenase 1-like	<0.001	<0.001
MLLT1	1.73965	protein coding	myeloid/lymphoid or mixed-lineage leukemia (trithorax homolog, Drosophila); translocated to, 1	<0.001	<0.001
PHF1	-1.5415	protein coding	PHD finger protein 1	<0.001	<0.001
S1PR2	1.63502	protein coding	sphingosine-1-phosphate receptor 2	<0.001	<0.001
WBP4	-1.82215	protein coding	WW domain binding protein 4	<0.001	<0.001
ALDH4A1	-2.04374	protein coding	aldehyde dehydrogenase 4 family, member A1	<0.001	<0.001
PRMT3	1.567	protein coding	protein arginine methyltransferase 3	<0.001	<0.001
TMEM70	1.80857	protein coding	transmembrane protein 70	<0.001	<0.001
CCNJL	5.76068	protein coding	cyclin J-like	<0.001	<0.001
ZC3H12A	4.14517	protein coding	zinc finger CCCH-type containing 12A	<0.001	<0.001
FAM69A	-2.67212	protein coding	family with sequence similarity 69, member A	<0.001	<0.001
SUSD5	-2.14406	protein coding	sushi domain containing 5	<0.001	<0.001
DAAM1	-2.27425	protein coding	dishevelled associated activator of morphogenesis 1	<0.001	<0.001
GATAD2A	1.57914	protein coding	GATA zinc finger domain containing 2A	<0.001	<0.001
MBNL1	-1.89205	protein coding	muscleblind-like splicing regulator 1	<0.001	<0.001
CPAMD8	-2.94311	protein coding	C3 and PZP-like, alpha-2-macroglobulin domain containing 8	<0.001	<0.001
LOC101927811	-7.0703	lincRNA	uncharacterized LOC101927811	<0.001	<0.001
PINX1	1.72472	protein coding	PIN2/TERF1 interacting, telomerase inhibitor 1	<0.001	<0.001
UBE2H	-1.795	protein coding	ubiquitin-conjugating enzyme E2H	<0.001	<0.001
ADAMTS9-AS1	-8.71222	antisense	ADAMTS9 antisense RNA 1	<0.001	<0.001
DOCK4	1.94378	protein coding	dedicator of cytokinesis 4	<0.001	<0.001
GATM	-2.94935	protein coding	glycine amidinotransferase (L-arginine:glycine amidinotransferase)	<0.001	<0.001
KMT2D	1.56566	protein coding	lysine (K)-specific methyltransferase 2D	<0.001	<0.001
TFPI2	8.57121	protein coding	tissue factor pathway inhibitor 2	<0.001	<0.001
EMR3	15.2254	protein coding	egf-like module containing, mucin-like, hormone receptor-like 3	<0.001	<0.001
PTGER3	-6.4612	protein coding	prostaglandin E receptor 3 (subtype EP3)	<0.001	<0.001
SVIL	-3.52704	protein coding	supervillin	<0.001	<0.001
TCEA2	-1.84827	protein coding	transcription elongation factor A (SII), 2	<0.001	<0.001
ZMYND12	-4.03204	protein coding	zinc finger, MYND-type containing 12	<0.001	<0.001
CRTAP	-1.54409	protein coding	cartilage associated protein	<0.001	<0.001
SFXN3	-1.66722	protein coding	sideroflexin 3	<0.001	<0.001
ASGR1	2.72179	protein coding	asialoglycoprotein receptor 1	<0.001	<0.001
FASN	2.18023	protein coding	fatty acid synthase	<0.001	<0.001
CTDNEP1	1.56566	protein coding	CTD nuclear envelope phosphatase 1	<0.001	<0.001
C10orf2	2.35024	protein coding	chromosome 10 open reading frame 2	<0.001	<0.001
TCEAL3	-2.26191	protein coding	transcription elongation factor A (SII)-like 3	<0.001	<0.001
ZNF519	-2.01879	protein coding	zinc finger protein 519	<0.001	<0.001
ACADSB	-1.52129	protein coding	acyl-CoA dehydrogenase, short/branched chain	<0.001	<0.001
MLLT11	-2.73035	protein coding	myeloid/lymphoid or mixed-lineage leukemia (trithorax homolog, Drosophila); translocated to, 11	<0.001	<0.001
KDR	-2.40202	protein coding	kinase insert domain receptor (a type III receptor tyrosine kinase)	<0.001	<0.001
HSPH1	2.20552	protein coding	heat shock 105kDa/110kDa protein 1	<0.001	<0.001
KAT6B	-1.86993	protein coding	K(lysine) acetyltransferase 6B	<0.001	<0.001
C20orf166-AS1	-5.62655	antisense	C20orf166 antisense RNA 1	<0.001	<0.001
CSRNP1	2.76495	protein coding	cysteine-serine-rich nuclear protein 1	<0.001	<0.001
FAHD2CP	-3.02217	pseudogene	fumarylacetoacetate hydrolase domain containing 2C, pseudogene	<0.001	<0.001
PINK1-AS	1.59953	antisense	PINK1 antisense RNA	<0.001	<0.001
FUT7	5.13849	protein coding	fucosyltransferase 7 (alpha (1,3) fucosyltransferase)	<0.001	<0.001
SLC5A6	2.54265	protein coding	solute carrier family 5 (sodium/multivitamin and iodide cotransporter), member 6	<0.001	<0.001
ANKRD40	-1.51618	protein coding	ankyrin repeat domain 40	<0.001	<0.001
TIFA	2.29048	protein coding	TRAF-interacting protein with forkhead-associated domain	<0.001	<0.001
C22orf46	-2.64982	protein coding	chromosome 22 open reading frame 46	<0.001	<0.001
SNHG17	2.64084	lincRNA	small nucleolar RNA host gene 17 (non-protein coding)	<0.001	<0.001
SYNPO2	-3.84561	protein coding	synaptopodin 2	<0.001	<0.001
APC	-1.54449	protein coding	adenomatous polyposis coli	<0.001	<0.001
MAP4K2	-1.68127	protein coding	mitogen-activated protein kinase kinase kinase kinase 2	<0.001	<0.001
DST	-2.1645	protein coding	dystonin	<0.001	<0.001
GPHN	1.57229	protein coding	gephyrin	<0.001	<0.001
HCFC1R1	-2.94876	protein coding	host cell factor C1 regulator 1 (XPO1 dependent)	<0.001	<0.001
WDR78	-1.75043	protein coding	WD repeat domain 78	<0.001	<0.001
MCTS2P	1.70481	pseudogene	malignant T cell amplified sequence 2, pseudogene	<0.001	<0.001
ZNF598	1.52969	protein coding	zinc finger protein 598	<0.001	<0.001
NR2F2-AS1	-2.72282	antisense	NR2F2 antisense RNA 1	<0.001	<0.001
STX1B	-3.05567	protein coding	syntaxin 1B	<0.001	<0.001
AMIGO1	-2.72193	protein coding	adhesion molecule with Ig-like domain 1	<0.001	<0.001
DHRS1	-2.31813	protein coding	dehydrogenase/reductase (SDR family) member 1	<0.001	<0.001
LOC101927069	-3.79641	lincRNA	uncharacterized LOC101927069	<0.001	<0.001
WIPF3	-4.88201	protein coding	WAS/WASL interacting protein family, member 3	<0.001	<0.001
OXCT1	-2.00906	protein coding	3-oxoacid CoA transferase 1	<0.001	<0.001
CRACR2B	-4.12445	protein coding	calcium release activated channel regulator 2B	<0.001	<0.001
TAF4B	1.93306	protein coding	TAF4b RNA polymerase II, TATA box binding protein (TBP)-associated factor, 105kDa	<0.001	<0.001
B4GALT3	1.95906	protein coding	UDP-Gal:betaGlcNAc beta 1,4- galactosyltransferase, polypeptide 3	<0.001	<0.001
GALNT2	1.6186	protein coding	polypeptide N-acetylgalactosaminyltransferase 2	<0.001	<0.001
VEGFA	2.8508	protein coding	vascular endothelial growth factor A	<0.001	<0.001
AGFG2	-1.66095	protein coding	ArfGAP with FG repeats 2	<0.001	<0.001
GIPC3	-2.64028	protein coding	GIPC PDZ domain containing family, member 3	<0.001	<0.001
EMG1	1.80731	protein coding	EMG1 N1-specific pseudouridine methyltransferase	<0.001	<0.001
RAB7B	-3.996	protein coding	RAB7B, member RAS oncogene family	<0.001	<0.001
ALDH5A1	-1.71971	protein coding	aldehyde dehydrogenase 5 family, member A1	<0.001	<0.001
RTN2	-2.55604	protein coding	reticulon 2	<0.001	<0.001
CDC6	3.16426	protein coding	cell division cycle 6	<0.001	<0.001
PRMT2	-1.62697	protein coding	protein arginine methyltransferase 2	<0.001	<0.001
CASP4	3.25852	protein coding	caspase 4, apoptosis-related cysteine peptidase	<0.001	<0.001
HIBADH	-1.98209	protein coding	3-hydroxyisobutyrate dehydrogenase	<0.001	<0.001
ISG15	-4.59658	protein coding	ISG15 ubiquitin-like modifier	<0.001	<0.001
CALCR	-7.44428	protein coding	calcitonin receptor	<0.001	<0.001
LOC100505715	-2.80186	lincRNA	uncharacterized LOC100505715	<0.001	<0.001
KANK2	-2.34478	protein coding	KN motif and ankyrin repeat domains 2	<0.001	<0.001
ANO5	-4.26629	protein coding	anoctamin 5	<0.001	<0.001
HIST1H4E	-1.81863	protein coding	histone cluster 1, H4e	<0.001	<0.001
MT3	12.9863	protein coding	metallothionein 3	<0.001	<0.001
TERC	1.77937	lincRNA	telomerase RNA component	<0.001	<0.001
ZBED4	1.50271	protein coding	zinc finger, BED-type containing 4	<0.001	<0.001
HLF	-5.33253	protein coding	hepatic leukemia factor	<0.001	<0.001
SNORD1C	4.21431	snoRNA	small nucleolar RNA, C/D box 1C	<0.001	<0.001
TNFRSF10B	2.01921	protein coding	tumor necrosis factor receptor superfamily, member 10b	<0.001	<0.001
DDB2	-2.60093	protein coding	damage-specific DNA binding protein 2, 48kDa	<0.001	<0.001
KSR1	1.87199	protein coding	kinase suppressor of ras 1	<0.001	<0.001
MAD2L2	1.8931	protein coding	MAD2 mitotic arrest deficient-like 2 (yeast)	<0.001	<0.001
SERPINA1	8.82502	protein coding	serpin peptidase inhibitor, clade A (alpha-1 antiproteinase, antitrypsin), member 1	<0.001	<0.001
MIR133A1HG	-5.54684	antisense	MIR133A1 host gene (non-protein coding)	<0.001	<0.001
SH3D19	-2.71966	protein coding	SH3 domain containing 19	<0.001	<0.001
SLC50A1	1.58727	protein coding	solute carrier family 50 (sugar efflux transporter), member 1	<0.001	<0.001
CXCL11	-10.5588	protein coding	chemokine (C-X-C motif) ligand 11	<0.001	<0.001
EML3	1.83361	protein coding	echinoderm microtubule associated protein like 3	<0.001	<0.001
RRP12	2.54607	protein coding	ribosomal RNA processing 12 homolog (S. cerevisiae)	<0.001	<0.001
SNORD80	2.87007	snoRNA	small nucleolar RNA, C/D box 80	<0.001	<0.001
DENND1B	-1.70024	protein coding	DENN/MADD domain containing 1B	<0.001	<0.001
HNRNPAB	1.5452	protein coding	heterogeneous nuclear ribonucleoprotein A/B	<0.001	<0.001
DUSP3	-2.17986	protein coding	dual specificity phosphatase 3	<0.001	<0.001
KREMEN1	1.99396	protein coding	kringle containing transmembrane protein 1	<0.001	<0.001
GEMIN4	1.56328	protein coding	gem (nuclear organelle) associated protein 4	<0.001	<0.001
GPSM2	-2.24569	protein coding	G-protein signaling modulator 2	<0.001	<0.001
GSTM2P1	-5.43394	pseudogene	glutathione S-transferase mu 2 (muscle) pseudogene 1	<0.001	<0.001
PRPF19	1.8345	protein coding	pre-mRNA processing factor 19	<0.001	<0.001
EVC	-1.83474	protein coding	Ellis van Creveld syndrome	<0.001	<0.001
TBC1D19	-2.80997	protein coding	TBC1 domain family, member 19	<0.001	<0.001
MMP28	-3.1119	protein coding	matrix metallopeptidase 28	<0.001	<0.001
OMD	-2.80533	protein coding	osteomodulin	<0.001	<0.001
SLC39A13	-1.70781	protein coding	solute carrier family 39 (zinc transporter), member 13	<0.001	<0.001
MRPL4	1.58917	protein coding	mitochondrial ribosomal protein L4	<0.001	<0.001
CTGF	-1.77942	protein coding	connective tissue growth factor	<0.001	<0.001
SLCO2A1	2.21185	protein coding	solute carrier organic anion transporter family, member 2A1	<0.001	<0.001
TRIM46	-3.4899	protein coding	tripartite motif containing 46	<0.001	<0.001
PPP1R12C	-2.06902	protein coding	protein phosphatase 1, regulatory subunit 12C	<0.001	<0.001
NALT1	-4.00996	lincRNA	NOTCH1 associated lncRNA in T cell acute lymphoblastic leukemia 1	<0.001	<0.001
UBL3	-1.61415	protein coding	ubiquitin-like 3	<0.001	<0.001
ADD1	-1.53694	protein coding	adducin 1 (alpha)	<0.001	<0.001
ELL	2.37834	protein coding	elongation factor RNA polymerase II	<0.001	<0.001
FIG4	-1.51353	protein coding	FIG4 phosphoinositide 5-phosphatase	<0.001	<0.001
PGS1	2.92891	protein coding	phosphatidylglycerophosphate synthase 1	<0.001	<0.001
SNORD79	2.55904	snoRNA	small nucleolar RNA SNORD79	<0.001	<0.001
ARSD	-1.65932	protein coding	arylsulfatase D	<0.001	<0.001
MAP1A	-2.82461	protein coding	microtubule-associated protein 1A	<0.001	<0.001
USP46-AS1	-1.9756	lincRNA	USP46 antisense RNA 1	<0.001	<0.001
TNIK	-2.47871	protein coding	TRAF2 and NCK interacting kinase	<0.001	<0.001
ITGA11	-3.41547	protein coding	integrin, alpha 11	<0.001	<0.001
RETN	138.077	protein coding	resistin	<0.001	<0.001
LGR5	-11.4671	protein coding	leucine-rich repeat containing G protein-coupled receptor 5	<0.001	<0.001
EPS8	-2.02542	protein coding	epidermal growth factor receptor pathway substrate 8	<0.001	<0.001
PERP	-2.48714	protein coding	PERP, TP53 apoptosis effector	<0.001	<0.001
TMEM159	-2.46343	protein coding	transmembrane protein 159	<0.001	<0.001
DPYSL3	-2.24877	protein coding	dihydropyrimidinase-like 3	<0.001	<0.001
TAC3	-13.9693	protein coding	tachykinin 3	<0.001	<0.001
SNORD76	2.84795	snoRNA	small nucleolar RNA, C/D box 76	<0.001	<0.001
NPTN	-1.84661	protein coding	neuroplastin	<0.001	<0.001
ZFP14	-1.55188	protein coding	ZFP14 zinc finger protein	<0.001	<0.001
CEP78	-2.83244	protein coding	centrosomal protein 78kDa	<0.001	<0.001
SEMA4B	3.23976	protein coding	sema domain, immunoglobulin domain (Ig), transmembrane domain (TM) and short cytoplasmic domain, (semaphorin) 4B	<0.001	<0.001
FAXDC2	-6.9692	protein coding	fatty acid hydroxylase domain containing 2	<0.001	<0.001
KU-MEL-3	-7.44624	lincRNA	uncharacterized LOC497048	<0.001	<0.001
LONRF3	3.65315	protein coding	LON peptidase N-terminal domain and ring finger 3	<0.001	<0.001
RRP7A	1.61591	protein coding	ribosomal RNA processing 7 homolog A (S. cerevisiae)	<0.001	<0.001
NOC3L	1.67865	protein coding	nucleolar complex associated 3 homolog (S. cerevisiae)	<0.001	<0.001
LOC100129917	1.99699	lincRNA	uncharacterized LOC100129917	<0.001	<0.001
TMEM123	-1.68754	protein coding	transmembrane protein 123	<0.001	<0.001
TRIB1	2.93215	protein coding	tribbles pseudokinase 1	<0.001	<0.001
F2RL2	-2.64367	protein coding	coagulation factor II (thrombin) receptor-like 2	<0.001	<0.001
MAMLD1	2.97936	protein coding	mastermind-like domain containing 1	<0.001	<0.001
PCDH7	-2.75957	protein coding	protocadherin 7	<0.001	<0.001
STRIP2	3.17638	protein coding	striatin interacting protein 2	<0.001	<0.001
SLC25A19	2.23896	protein coding	solute carrier family 25 (mitochondrial thiamine pyrophosphate carrier), member 19	<0.001	<0.001
DNAJA1	1.88868	protein coding	DnaJ (Hsp40) homolog, subfamily A, member 1	<0.001	<0.001
FBXO25	-1.72819	protein coding	F-box protein 25	<0.001	<0.001
ATP6AP1L	-2.18126	protein coding	ATPase, H+ transporting, lysosomal accessory protein 1-like	<0.001	<0.001
WDR89	1.52601	protein coding	WD repeat domain 89	<0.001	<0.001
LOC101927153	9.46048	lincRNA	uncharacterized LOC101927153	<0.001	<0.001
PTPLA	-2.8021	protein coding	protein tyrosine phosphatase-like (proline instead of catalytic arginine), member A	<0.001	<0.001
NDUFS2	1.73414	protein coding	NADH dehydrogenase (ubiquinone) Fe-S protein 2, 49kDa (NADH-coenzyme Q reductase)	<0.001	<0.001
SRSF7	1.68479	protein coding	serine/arginine-rich splicing factor 7	<0.001	<0.001
CORO1C	-2.00851	protein coding	coronin, actin binding protein, 1C	<0.001	<0.001
RBMS1	1.63307	protein coding	RNA binding motif, single stranded interacting protein 1	<0.001	<0.001
LDHA	1.97922	protein coding	lactate dehydrogenase A	<0.001	<0.001
GPR161	-3.58881	protein coding	G protein-coupled receptor 161	<0.001	<0.001
LOC100499489	-2.2461	lincRNA	uncharacterized LOC100499489	<0.001	<0.001
ITGB5	-1.88462	protein coding	integrin, beta 5	<0.001	<0.001
ANKRD6	-2.05421	protein coding	ankyrin repeat domain 6	<0.001	<0.001
MICAL3	-2.03628	protein coding	microtubule associated monooxygenase, calponin and LIM domain containing 3	<0.001	<0.001
CTIF	-2.1187	protein coding	CBP80/20-dependent translation initiation factor	<0.001	<0.001
SNORD47	2.44161	snoRNA	small nucleolar RNA, C/D box 47	<0.001	<0.001
WDR86	4.46958	protein coding	WD repeat domain 86	<0.001	<0.001
DBF4	1.61368	protein coding	DBF4 zinc finger	<0.001	<0.001
ZNF772	-1.80364	protein coding	zinc finger protein 772	<0.001	<0.001
STK33	-2.90411	protein coding	serine/threonine kinase 33	<0.001	<0.001
CCBL1	-1.72821	protein coding	cysteine conjugate-beta lyase, cytoplasmic	<0.001	<0.001
CSTA	3.69181	protein coding	cystatin A (stefin A)	<0.001	<0.001
SFPQ	1.63143	protein coding	splicing factor proline/glutamine-rich	<0.001	<0.001
CNN1	-4.07713	protein coding	calponin 1, basic, smooth muscle	<0.001	<0.001
TLR7	-5.38826	protein coding	toll-like receptor 7	<0.001	<0.001
FABP3	-5.47458	protein coding	fatty acid binding protein 3, muscle and heart (mammary-derived growth inhibitor)	<0.001	<0.001
HSPA1B	2.52608	protein coding	heat shock 70kDa protein 1B	<0.001	<0.001
TRAP1	1.55553	protein coding	TNF receptor-associated protein 1	<0.001	<0.001
SNORD77	2.86048	snoRNA	small nucleolar RNA SNORD77	<0.001	<0.001
LYRM5	-1.66641	protein coding	LYR motif containing 5	<0.001	<0.001
RNA45S5	2.58178	pseudogene	RNA, 45S pre-ribosomal 5	<0.001	<0.001
CHST15	2.85342	protein coding	carbohydrate (N-acetylgalactosamine 4-sulfate 6-O) sulfotransferase 15	<0.001	<0.001
GPATCH4	2.12329	protein coding	G patch domain containing 4	<0.001	<0.001
KATNAL1	-2.51007	protein coding	katanin p60 subunit A-like 1	<0.001	<0.001
SUV39H2	1.58265	protein coding	suppressor of variegation 3-9 homolog 2 (Drosophila)	<0.001	<0.001
PDCD5	1.72447	protein coding	programmed cell death 5	<0.001	<0.001
SNORD12B	2.98801	snoRNA	small nucleolar RNA, C/D box 12B	<0.001	<0.001
TTLL7	-3.47584	protein coding	tubulin tyrosine ligase-like family, member 7	<0.001	<0.001
TIMELESS	1.64571	protein coding	timeless circadian clock	<0.001	<0.001
SLC43A3	2.27592	protein coding	solute carrier family 43, member 3	<0.001	<0.001
TPPP3	-4.308	protein coding	tubulin polymerization-promoting protein family member 3	<0.001	<0.001
E2F3	1.55597	protein coding	E2F transcription factor 3	<0.001	<0.001
GMPPA	1.50047	protein coding	GDP-mannose pyrophosphorylase A	<0.001	<0.001
KLHDC2	-1.87097	protein coding	kelch domain containing 2	<0.001	<0.001
PPP2R3A	-2.11288	protein coding	protein phosphatase 2, regulatory subunit B'', alpha	<0.001	<0.001
SH3GLB2	-1.76597	protein coding	SH3-domain GRB2-like endophilin B2	<0.001	<0.001
CBX3P2	-2.73728	pseudogene	chromobox homolog 3 pseudogene 2	<0.001	<0.001
MCL1	1.88102	protein coding	myeloid cell leukemia 1	<0.001	<0.001
DDX58	-2.52988	protein coding	DEAD (Asp-Glu-Ala-Asp) box polypeptide 58	<0.001	<0.001
MARCKSL1	2.22064	protein coding	MARCKS-like 1	<0.001	<0.001
CASP5	8.49923	protein coding	caspase 5, apoptosis-related cysteine peptidase	<0.001	<0.001
DHX34	2.40685	protein coding	DEAH (Asp-Glu-Ala-His) box polypeptide 34	<0.001	<0.001
RUNX1	2.92394	protein coding	runt-related transcription factor 1	<0.001	<0.001
CALM1	-1.73036	protein coding	calmodulin 1 (phosphorylase kinase, delta)	<0.001	<0.001
METTL20	-2.15253	protein coding	methyltransferase like 20	<0.001	<0.001
TOM1L2	-1.79101	protein coding	target of myb1-like 2 (chicken)	<0.001	<0.001
CFP	5.19354	protein coding	complement factor properdin	<0.001	<0.001
SLC25A23	-3.44831	protein coding	solute carrier family 25 (mitochondrial carrier; phosphate carrier), member 23	<0.001	<0.001
AKIRIN2	1.6491	protein coding	akirin 2	<0.001	<0.001
RSAD2	-5.5959	protein coding	radical S-adenosyl methionine domain containing 2	<0.001	<0.001
EPHX2	-2.77982	protein coding	epoxide hydrolase 2, cytoplasmic	<0.001	<0.001
ZNF277	-1.54214	protein coding	zinc finger protein 277	<0.001	<0.001
SERTAD4	-4.00428	protein coding	SERTA domain containing 4	<0.001	<0.001
CALCOCO1	-1.68838	protein coding	calcium binding and coiled-coil domain 1	<0.001	<0.001
ERICH5	-9.39704	protein coding	glutamate-rich 5	<0.001	<0.001
PTPN2	2.0478	protein coding	protein tyrosine phosphatase, non-receptor type 2	<0.001	<0.001
LYRM9	-3.03516	protein coding	LYR motif containing 9	<0.001	<0.001
PHF7	-1.91021	protein coding	PHD finger protein 7	<0.001	<0.001
SYT11	-1.91888	protein coding	synaptotagmin XI	<0.001	<0.001
KCNS3	-1.9771	protein coding	potassium voltage-gated channel, delayed-rectifier, subfamily S, member 3	<0.001	<0.001
MDN1	2.09658	protein coding	MDN1, midasin homolog (yeast)	<0.001	<0.001
KLC4	-2.02407	protein coding	kinesin light chain 4	<0.001	<0.001
LOC101929596	-4.11626	lincRNA	uncharacterized LOC101929596	<0.001	<0.001
TRIM54	-19.369	protein coding	tripartite motif containing 54	<0.001	<0.001
POM121C	1.56606	protein coding	POM121 transmembrane nucleoporin C	<0.001	<0.001
ZNF229	-2.18544	protein coding	zinc finger protein 229	<0.001	<0.001
AOC2	2.14048	protein coding	amine oxidase, copper containing 2 (retina-specific)	<0.001	<0.001
CDC7	1.98086	protein coding	cell division cycle 7	<0.001	<0.001
POP1	2.12375	protein coding	processing of precursor 1, ribonuclease P/MRP subunit (S. cerevisiae)	<0.001	<0.001
RUNDC1	-1.80868	protein coding	RUN domain containing 1	<0.001	<0.001
TINAGL1	-1.85899	protein coding	tubulointerstitial nephritis antigen-like 1	<0.001	<0.001
ARHGAP26	2.90194	protein coding	Rho GTPase activating protein 26	<0.001	<0.001
DHX58	-2.23919	protein coding	DEXH (Asp-Glu-X-His) box polypeptide 58	<0.001	<0.001
FURIN	1.92754	protein coding	furin (paired basic amino acid cleaving enzyme)	<0.001	<0.001
PDZD4	-2.85956	protein coding	PDZ domain containing 4	<0.001	<0.001
PHC2	2.13825	protein coding	polyhomeotic homolog 2 (Drosophila)	<0.001	<0.001
EXD3	-1.6841	protein coding	exonuclease 3'-5' domain containing 3	<0.001	<0.001
IL11	88.2161	protein coding	interleukin 11	<0.001	<0.001
PLSCR1	1.88242	protein coding	phospholipid scramblase 1	<0.001	<0.001
PRDM15	1.50088	protein coding	PR domain containing 15	<0.001	<0.001
HSP90AB4P	1.77648	pseudogene	heat shock protein 90kDa alpha (cytosolic), class B member 4, pseudogene	<0.001	<0.001
IFITM2	2.7933	protein coding	interferon induced transmembrane protein 2	<0.001	<0.001
HERC6	-4.49662	protein coding	HECT and RLD domain containing E3 ubiquitin protein ligase family member 6	<0.001	<0.001
ZNF217	1.89566	protein coding	zinc finger protein 217	<0.001	<0.001
CA11	-3.41052	protein coding	carbonic anhydrase XI	<0.001	<0.001
PLIN5	8.92461	protein coding	perilipin 5	<0.001	<0.001
TRMU	1.56337	protein coding	tRNA 5-methylaminomethyl-2-thiouridylate methyltransferase	<0.001	<0.001
CAPN15	2.25621	protein coding	calpain 15	<0.001	<0.001
PRKAR1B	-2.31259	protein coding	protein kinase, cAMP-dependent, regulatory, type I, beta	<0.001	<0.001
ARHGAP6	-3.07374	protein coding	Rho GTPase activating protein 6	<0.001	<0.001
CXCL10	-7.74634	protein coding	chemokine (C-X-C motif) ligand 10	<0.001	<0.001
LINC00886	-5.28681	lincRNA	long intergenic non-protein coding RNA 886	<0.001	<0.001
NCLN	1.96982	protein coding	nicalin	<0.001	<0.001
PLIN3	1.56628	protein coding	perilipin 3	<0.001	<0.001
AVEN	-1.80617	protein coding	apoptosis, caspase activation inhibitor	<0.001	<0.001
LOC283856	-2.43707	lincRNA	uncharacterized LOC283856	<0.001	<0.001
MMP8	19.5208	protein coding	matrix metallopeptidase 8 (neutrophil collagenase)	<0.001	<0.001
DPH2	1.73744	protein coding	DPH2 homolog (S. cerevisiae)	<0.001	<0.001
HDAC9	-4.0001	protein coding	histone deacetylase 9	<0.001	<0.001
HEPH	-2.67349	protein coding	hephaestin	<0.001	<0.001
ICAM1	5.84754	protein coding	intercellular adhesion molecule 1	<0.001	<0.001
IGFBP2	-2.97027	protein coding	insulin-like growth factor binding protein 2, 36kDa	<0.001	<0.001
POPDC2	-3.03712	protein coding	popeye domain containing 2	<0.001	<0.001
PTMA	1.83875	protein coding	prothymosin, alpha	<0.001	<0.001
STS	-1.70815	protein coding	steroid sulfatase (microsomal), isozyme S	<0.001	<0.001
LOXL1-AS1	-3.11861	antisense	LOXL1 antisense RNA 1	<0.001	<0.001
CNPY4	-1.71712	protein coding	canopy FGF signaling regulator 4	<0.001	<0.001
SLC35A2	1.53873	protein coding	solute carrier family 35 (UDP-galactose transporter), member A2	<0.001	<0.001
FAM127A	-1.59006	protein coding	family with sequence similarity 127, member A	<0.001	<0.001
LETM1	1.60401	protein coding	leucine zipper-EF-hand containing transmembrane protein 1	<0.001	<0.001
IL33	2.51089	protein coding	interleukin 33	<0.001	<0.001
NLE1	2.15699	protein coding	notchless homolog 1 (Drosophila)	<0.001	<0.001
TRMT1	1.88556	protein coding	tRNA methyltransferase 1 homolog (S. cerevisiae)	<0.001	<0.001
CEBPB	3.40784	protein coding	CCAAT/enhancer binding protein (C/EBP), beta	<0.001	<0.001
PPRC1	2.0866	protein coding	peroxisome proliferator-activated receptor gamma, coactivator-related 1	<0.001	<0.001
DNMT1	1.7012	protein coding	DNA (cytosine-5-)-methyltransferase 1	<0.001	<0.001
MIEF2	-1.86587	protein coding	mitochondrial elongation factor 2	<0.001	<0.001
ARL6IP5	-1.51443	protein coding	ADP-ribosylation factor-like 6 interacting protein 5	<0.001	<0.001
MYO19	1.66867	protein coding	myosin XIX	<0.001	<0.001
CLU	-2.9095	protein coding	clusterin	<0.001	<0.001
DDR1	-1.98962	protein coding	discoidin domain receptor tyrosine kinase 1	<0.001	<0.001
ZSCAN31	-3.52309	protein coding	zinc finger and SCAN domain containing 31	<0.001	<0.001
EEF2K	-1.98997	protein coding	eukaryotic elongation factor-2 kinase	<0.001	<0.001
NHLRC4	-3.97568	protein coding	NHL repeat containing 4	<0.001	<0.001
CYP27B1	23.9483	protein coding	cytochrome P450, family 27, subfamily B, polypeptide 1	<0.001	<0.001
HRH1	2.13823	protein coding	histamine receptor H1	<0.001	<0.001
RFC2	1.51136	protein coding	replication factor C (activator 1) 2, 40kDa	<0.001	<0.001
MYO1A	-5.48287	protein coding	myosin IA	<0.001	<0.001
RMDN1	-1.86744	protein coding	regulator of microtubule dynamics 1	<0.001	<0.001
PGM5-AS1	-6.63771	antisense	PGM5 antisense RNA 1	<0.001	<0.001
UTP20	2.21575	protein coding	UTP20, small subunit (SSU) processome component, homolog (yeast)	<0.001	<0.001
SRSF2	1.53739	protein coding	serine/arginine-rich splicing factor 2	<0.001	<0.001
PITPNM1	2.19378	protein coding	phosphatidylinositol transfer protein, membrane-associated 1	<0.001	<0.001
CCDC81	-2.38935	protein coding	coiled-coil domain containing 81	<0.001	<0.001
FGF1	-3.64718	protein coding	fibroblast growth factor 1 (acidic)	<0.001	<0.001
AHSA1	1.56681	protein coding	AHA1, activator of heat shock 90kDa protein ATPase homolog 1 (yeast)	<0.001	<0.001
TSPAN5	-2.01536	protein coding	tetraspanin 5	<0.001	<0.001
GLB1L2	-5.15481	protein coding	galactosidase, beta 1-like 2	<0.001	<0.001
PENK	8.00271	protein coding	proenkephalin	<0.001	<0.001
HK1	1.55616	protein coding	hexokinase 1	<0.001	<0.001
ZNF540	-1.99167	protein coding	zinc finger protein 540	<0.001	<0.001
LTV1	1.67051	protein coding	LTV1 ribosome biogenesis factor	<0.001	<0.001
ARHGAP1	-1.75625	protein coding	Rho GTPase activating protein 1	<0.001	<0.001
TMEM245	-1.74827	protein coding	transmembrane protein 245	<0.001	<0.001
AATK	4.75167	protein coding	apoptosis-associated tyrosine kinase	<0.001	<0.001
BCAR1	1.87497	protein coding	breast cancer anti-estrogen resistance 1	<0.001	<0.001
COMMD8	-1.57832	protein coding	COMM domain containing 8	<0.001	<0.001
DYNC1I1	-3.76918	protein coding	dynein, cytoplasmic 1, intermediate chain 1	<0.001	<0.001
ZNF415	-1.80419	protein coding	zinc finger protein 415	<0.001	<0.001
SLC9B2	1.7038	protein coding	solute carrier family 9, subfamily B (NHA2, cation proton antiporter 2), member 2	<0.001	<0.001
LOC339260	-8.16632	lincRNA	uncharacterized LOC339260	<0.001	<0.001
ANKAR	-1.60829	protein coding	ankyrin and armadillo repeat containing	<0.001	<0.001
PCDH18	-2.24688	protein coding	protocadherin 18	<0.001	<0.001
GAL3ST4	-2.7729	protein coding	galactose-3-O-sulfotransferase 4	<0.001	<0.001
SLC25A33	1.81801	protein coding	solute carrier family 25 (pyrimidine nucleotide carrier), member 33	<0.001	<0.001
LAYN	-2.69443	protein coding	layilin	<0.001	<0.001
PUS1	2.27997	protein coding	pseudouridylate synthase 1	<0.001	<0.001
CLVS2	-20.7614	protein coding	clavesin 2	<0.001	<0.001
CFL2	-2.73888	protein coding	cofilin 2 (muscle)	<0.001	<0.001
BAIAP2-AS1	-1.74789	lincRNA	BAIAP2 antisense RNA 1 (head to head)	<0.001	<0.001
EHMT2	-1.82699	protein coding	euchromatic histone-lysine N-methyltransferase 2	<0.001	<0.001
GJB2	8.44156	protein coding	gap junction protein, beta 2, 26kDa	<0.001	<0.001
TRPM4	-1.57756	protein coding	transient receptor potential cation channel, subfamily M, member 4	<0.001	<0.001
RGAG1	-3.62166	protein coding	retrotransposon gag domain containing 1	<0.001	<0.001
SEC61G	1.73724	protein coding	Sec61 gamma subunit	<0.001	<0.001
LINC01272	8.44652	lincRNA	long intergenic non-protein coding RNA 1272	<0.001	<0.001
RPIA	2.04959	protein coding	ribose 5-phosphate isomerase A	<0.001	<0.001
TRAF2	1.67118	protein coding	TNF receptor-associated factor 2	<0.001	<0.001
LOC254896	9.74641	lincRNA	uncharacterized LOC254896	<0.001	<0.001
KALRN	-2.06039	protein coding	kalirin, RhoGEF kinase	<0.001	<0.001
SPIRE2	-3.17125	protein coding	spire-type actin nucleation factor 2	<0.001	<0.001
ANKRD29	-2.37611	protein coding	ankyrin repeat domain 29	<0.001	<0.001
FLNC	-2.8682	protein coding	filamin C, gamma	<0.001	<0.001
OSMR	2.25523	protein coding	oncostatin M receptor	<0.001	<0.001
ASB16	-10.8389	protein coding	ankyrin repeat and SOCS box containing 16	<0.001	<0.001
GADD45A	3.0274	protein coding	growth arrest and DNA-damage-inducible, alpha	<0.001	<0.001
CD300LB	5.66741	protein coding	CD300 molecule-like family member b	<0.001	<0.001
SNORD44	3.84725	snoRNA	small nucleolar RNA SNORD44	<0.001	<0.001
C19orf26	2.86377	protein coding	chromosome 19 open reading frame 26	<0.001	<0.001
DUSP19	-2.13895	protein coding	dual specificity phosphatase 19	<0.001	<0.001
CHSY1	1.96414	protein coding	chondroitin sulfate synthase 1	<0.001	<0.001
ALG8	1.60178	protein coding	ALG8, alpha-1,3-glucosyltransferase	<0.001	<0.001
KIF13B	-2.2422	protein coding	kinesin family member 13B	<0.001	<0.001
CAD	1.7574	protein coding	carbamoyl-phosphate synthetase 2, aspartate transcarbamylase, and dihydroorotase	<0.001	<0.001
RSG1	-1.75329	protein coding	REM2 and RAB-like small GTPase 1	<0.001	<0.001
NKD2	4.82786	protein coding	naked cuticle homolog 2 (Drosophila)	<0.001	<0.001
CDKN2B	-3.51148	protein coding	cyclin-dependent kinase inhibitor 2B (p15, inhibits CDK4)	<0.001	<0.001
SYNM	-4.66982	protein coding	synemin, intermediate filament protein	<0.001	<0.001
TSPAN18	-2.31364	protein coding	tetraspanin 18	<0.001	<0.001
WTAP	1.99592	protein coding	Wilms tumor 1 associated protein	<0.001	<0.001
TMEM38B	1.75752	protein coding	transmembrane protein 38B	<0.001	<0.001
ZFP90	-1.61241	protein coding	ZFP90 zinc finger protein	<0.001	<0.001
CEND1	-8.30005	protein coding	cell cycle exit and neuronal differentiation 1	<0.001	<0.001
MRPS12	1.64078	protein coding	mitochondrial ribosomal protein S12	<0.001	<0.001
SNORD12C	3.31468	snoRNA	small nucleolar RNA, C/D box 12C	<0.001	<0.001
IRAK1BP1	-1.8779	protein coding	interleukin-1 receptor-associated kinase 1 binding protein 1	<0.001	<0.001
LGR4	-2.52255	protein coding	leucine-rich repeat containing G protein-coupled receptor 4	<0.001	<0.001
MGP	-3.34707	protein coding	matrix Gla protein	<0.001	<0.001
FYCO1	-1.80062	protein coding	FYVE and coiled-coil domain containing 1	<0.001	<0.001
TTPA	-3.07596	protein coding	tocopherol (alpha) transfer protein	<0.001	<0.001
GNB2	1.54371	protein coding	guanine nucleotide binding protein (G protein), beta polypeptide 2	<0.001	<0.001
SLC20A1	2.11116	protein coding	solute carrier family 20 (phosphate transporter), member 1	<0.001	<0.001
BDKRB2	3.18213	protein coding	bradykinin receptor B2	<0.001	<0.001
PLCE1	-1.92297	protein coding	phospholipase C, epsilon 1	<0.001	<0.001
TNFRSF11B	5.48458	protein coding	tumor necrosis factor receptor superfamily, member 11b	<0.001	<0.001
GK3P	13.288	pseudogene	glycerol kinase 3 pseudogene	<0.001	<0.001
DES	-4.11251	protein coding	desmin	<0.001	<0.001
ZFAS1	1.63526	antisense	ZNFX1 antisense RNA 1	<0.001	<0.001
RPS6KL1	-2.81914	protein coding	ribosomal protein S6 kinase-like 1	<0.001	<0.001
ARNT2	-1.67726	protein coding	aryl-hydrocarbon receptor nuclear translocator 2	<0.001	<0.001
MOSPD1	-2.09539	protein coding	motile sperm domain containing 1	<0.001	<0.001
NABP1	2.32819	protein coding	nucleic acid binding protein 1	<0.001	<0.001
ZNF385D	3.2198	protein coding	zinc finger protein 385D	<0.001	<0.001
CORO6	-3.89388	protein coding	coronin 6	<0.001	<0.001
WDR4	2.62731	protein coding	WD repeat domain 4	<0.001	<0.001
TGIF1	2.33624	protein coding	TGFB-induced factor homeobox 1	<0.001	<0.001
EIF5AL1	1.91644	protein coding	eukaryotic translation initiation factor 5A-like 1	<0.001	<0.001
TNFRSF1A	1.67414	protein coding	tumor necrosis factor receptor superfamily, member 1A	<0.001	<0.001
HESX1	-4.51663	protein coding	HESX homeobox 1	<0.001	<0.001
ACO1	1.93681	protein coding	aconitase 1, soluble	<0.001	<0.001
HEATR1	1.78621	protein coding	HEAT repeat containing 1	<0.001	<0.001
HOXA10	-2.291	protein coding	homeobox A10	<0.001	<0.001
MBD6	1.86381	protein coding	methyl-CpG binding domain protein 6	<0.001	<0.001
AAMDC	-2.08157	protein coding	adipogenesis associated, Mth938 domain containing	<0.001	<0.001
VDAC1	1.52111	protein coding	voltage-dependent anion channel 1	<0.001	<0.001
CCDC121	-2.21301	protein coding	coiled-coil domain containing 121	<0.001	<0.001
TRIM66	-1.69541	protein coding	tripartite motif containing 66	<0.001	<0.001
AP3S1	-1.58599	protein coding	adaptor-related protein complex 3, sigma 1 subunit	<0.001	<0.001
RELT	3.77454	protein coding	RELT tumor necrosis factor receptor	<0.001	<0.001
MSI1	4.75778	protein coding	musashi RNA-binding protein 1	<0.001	<0.001
RGN	-3.41014	protein coding	regucalcin	<0.001	<0.001
SNX7	-1.95729	protein coding	sorting nexin 7	<0.001	<0.001
P2RY2	6.5681	protein coding	purinergic receptor P2Y, G-protein coupled, 2	<0.001	<0.001
CDS2	-1.50448	protein coding	CDP-diacylglycerol synthase (phosphatidate cytidylyltransferase) 2	<0.001	<0.001
CPD	1.7496	protein coding	carboxypeptidase D	<0.001	<0.001
ITGBL1	-4.75062	protein coding	integrin, beta-like 1 (with EGF-like repeat domains)	<0.001	<0.001
C10orf35	-5.43463	protein coding	chromosome 10 open reading frame 35	<0.001	<0.001
TBC1D4	-1.87521	protein coding	TBC1 domain family, member 4	<0.001	<0.001
XPO6	2.14039	protein coding	exportin 6	<0.001	<0.001
EFCAB11	-1.86777	protein coding	EF-hand calcium binding domain 11	<0.001	<0.001
SNORD60	2.71836	snoRNA	small nucleolar RNA SNORD60	<0.001	<0.001
IL3RA	2.36099	protein coding	interleukin 3 receptor, alpha (low affinity)	<0.001	<0.001
GAMT	-3.34157	protein coding	guanidinoacetate N-methyltransferase	<0.001	<0.001
TBC1D30	2.40802	protein coding	TBC1 domain family, member 30	<0.001	<0.001
AHNAK	-2.18921	protein coding	AHNAK nucleoprotein	<0.001	<0.001
EGR3	3.85225	protein coding	early growth response 3	<0.001	<0.001
HMOX1	6.10386	protein coding	heme oxygenase (decycling) 1	<0.001	<0.001
FKBP9	-1.84038	protein coding	FK506 binding protein 9, 63 kDa	<0.001	<0.001
DEPTOR	-4.32852	protein coding	DEP domain containing MTOR-interacting protein	<0.001	<0.001
ICAM5	6.13809	protein coding	intercellular adhesion molecule 5, telencephalin	<0.001	<0.001
LOH12CR2	-3.63081	lincRNA	loss of heterozygosity, 12, chromosomal region 2 (non-protein coding)	<0.001	<0.001
MAGEE1	-1.82681	protein coding	melanoma antigen family E, 1	<0.001	<0.001
LITAF	2.72239	protein coding	lipopolysaccharide-induced TNF factor	<0.001	<0.001
C5AR1	3.60026	protein coding	complement component 5a receptor 1	<0.001	<0.001
TLE3	3.33198	protein coding	transducin-like enhancer of split 3	<0.001	<0.001
SNORA73B	4.25115	snoRNA	small nucleolar RNA, H/ACA box 73B	<0.001	<0.001
LOC100288911	-2.66464	lincRNA	uncharacterized LOC100288911	<0.001	<0.001
H3F3C	1.81611	protein coding	H3 histone, family 3C	<0.001	<0.001
SAMD14	-2.08796	protein coding	sterile alpha motif domain containing 14	<0.001	<0.001
TUBG2	-2.03677	protein coding	tubulin, gamma 2	<0.001	<0.001
NHLRC3	-1.72483	protein coding	NHL repeat containing 3	<0.001	<0.001
PLAUR	4.10292	protein coding	plasminogen activator, urokinase receptor	<0.001	<0.001
CACYBP	1.52355	protein coding	calcyclin binding protein	<0.001	<0.001
ZNF202	1.80333	protein coding	zinc finger protein 202	<0.001	<0.001
TRPC1	-1.83968	protein coding	transient receptor potential cation channel, subfamily C, member 1	<0.001	<0.001
WDR74	1.7511	protein coding	WD repeat domain 74	<0.001	<0.001
DGCR6L	-1.60565	protein coding	DiGeorge syndrome critical region gene 6-like	<0.001	<0.001
TNNT2	-7.662	protein coding	troponin T type 2 (cardiac)	<0.001	<0.001
CCNH	1.68058	protein coding	cyclin H	<0.001	<0.001
AJUBA	-2.17859	protein coding	ajuba LIM protein	<0.001	<0.001
ATP13A1	1.7722	protein coding	ATPase type 13A1	<0.001	<0.001
CD109	-2.65554	protein coding	CD109 molecule	<0.001	<0.001
CPNE5	3.55615	protein coding	copine V	<0.001	<0.001
PUS3	1.60501	protein coding	pseudouridylate synthase 3	<0.001	<0.001
C19orf38	5.18073	protein coding	chromosome 19 open reading frame 38	<0.001	<0.001
ZNF154	-3.08861	protein coding	zinc finger protein 154	<0.001	<0.001
CAND2	-2.82383	protein coding	cullin-associated and neddylation-dissociated 2 (putative)	<0.001	<0.001
TIMP1	3.5958	protein coding	TIMP metallopeptidase inhibitor 1	<0.001	<0.001
OGDHL	-5.61729	protein coding	oxoglutarate dehydrogenase-like	<0.001	<0.001
HMGN3	-1.80822	protein coding	high mobility group nucleosomal binding domain 3	<0.001	<0.001
APOBEC3A	9.22226	protein coding	apolipoprotein B mRNA editing enzyme, catalytic polypeptide-like 3A	<0.001	<0.001
LGALS12	9.84125	protein coding	lectin, galactoside-binding, soluble, 12	<0.001	<0.001
GUCY1A2	-3.18691	protein coding	guanylate cyclase 1, soluble, alpha 2	<0.001	<0.001
MUC3A	-7.1918	protein coding	mucin 3A, cell surface associated	<0.001	<0.001
WNT9A	-2.87213	protein coding	wingless-type MMTV integration site family, member 9A	<0.001	<0.001
SCUBE3	-7.40367	protein coding	signal peptide, CUB domain, EGF-like 3	<0.001	<0.001
A2M-AS1	-2.03161	antisense	A2M antisense RNA 1 (head to head)	<0.001	<0.001
SOD1	-1.52458	protein coding	superoxide dismutase 1, soluble	<0.001	<0.001
MOAP1	-1.73167	protein coding	modulator of apoptosis 1	<0.001	<0.001
ABL2	1.82802	protein coding	ABL proto-oncogene 2, non-receptor tyrosine kinase	<0.001	<0.001
LOC102724094	-3.79508	lincRNA	uncharacterized LOC102724094	<0.001	<0.001
MVB12B	-1.61641	protein coding	multivesicular body subunit 12B	<0.001	<0.001
MMP15	-1.90829	protein coding	matrix metallopeptidase 15 (membrane-inserted)	<0.001	<0.001
TMEM219	-1.56431	protein coding	transmembrane protein 219	<0.001	<0.001
ITGAV	-1.74785	protein coding	integrin, alpha V	<0.001	<0.001
LOC101927027	-1.67912	lincRNA	uncharacterized LOC101927027	<0.001	<0.001
FBLN5	-1.96298	protein coding	fibulin 5	<0.001	<0.001
CSDC2	-4.95751	protein coding	cold shock domain containing C2, RNA binding	<0.001	<0.001
DUSP4	5.06504	protein coding	dual specificity phosphatase 4	<0.001	<0.001
PDGFA	-2.40752	protein coding	platelet-derived growth factor alpha polypeptide	<0.001	<0.001
ZNF593	1.88537	protein coding	zinc finger protein 593	<0.001	<0.001
UPP1	5.52575	protein coding	uridine phosphorylase 1	<0.001	<0.001
ADAMTS13	-2.1657	protein coding	ADAM metallopeptidase with thrombospondin type 1 motif, 13	<0.001	<0.001
ZC3H3	1.79932	protein coding	zinc finger CCCH-type containing 3	<0.001	<0.001
GBP4	-1.97256	protein coding	guanylate binding protein 4	<0.001	<0.001
PADI4	9.5516	protein coding	peptidyl arginine deiminase, type IV	<0.001	<0.001
STARD13	2.67605	protein coding	StAR-related lipid transfer (START) domain containing 13	<0.001	<0.001
KLHL14	-2.71818	protein coding	kelch-like family member 14	<0.001	<0.001
LCN6	3.03366	protein coding	Uncharacterized protein	<0.001	<0.001
LOXL4	-2.75763	protein coding	lysyl oxidase-like 4	<0.001	<0.001
VSTM4	-2.00225	protein coding	V-set and transmembrane domain containing 4	<0.001	<0.001
LINC01436	8.28772	lincRNA	long intergenic non-protein coding RNA 1436	<0.001	<0.001
MMP17	2.62321	protein coding	matrix metallopeptidase 17 (membrane-inserted)	<0.001	<0.001
ZCWPW1	-1.86946	protein coding	zinc finger, CW type with PWWP domain 1	<0.001	<0.001
NXNL2	-3.30919	protein coding	nucleoredoxin-like 2	<0.001	<0.001
DNMBP-AS1	-13.6661	antisense	DNMBP antisense RNA 1	<0.001	<0.001
NGFRAP1	-2.18852	protein coding	nerve growth factor receptor (TNFRSF16) associated protein 1	<0.001	<0.001
TMEM35	-5.59489	protein coding	transmembrane protein 35	<0.001	<0.001
DKK3	-2.56331	protein coding	dickkopf WNT signaling pathway inhibitor 3	<0.001	<0.001
ANKRD24	-2.34807	protein coding	ankyrin repeat domain 24	<0.001	<0.001
NPHP4	1.61087	protein coding	nephronophthisis 4	<0.001	<0.001
ITGA1	-2.20097	protein coding	integrin, alpha 1	<0.001	<0.001
FILIP1	-3.33312	protein coding	filamin A interacting protein 1	<0.001	<0.001
PTGS2	5.03112	protein coding	prostaglandin-endoperoxide synthase 2 (prostaglandin G/H synthase and cyclooxygenase)	<0.001	<0.001
PLA2G4C	-2.53314	protein coding	phospholipase A2, group IVC (cytosolic, calcium-independent)	<0.001	<0.001
CLEC1A	1.87713	protein coding	C-type lectin domain family 1, member A	<0.001	<0.001
LMO3	-4.36264	protein coding	LIM domain only 3 (rhombotin-like 2)	<0.001	<0.001
JARID2	2.28013	protein coding	jumonji, AT rich interactive domain 2	<0.001	<0.001
PHLDA1	4.1746	protein coding	pleckstrin homology-like domain, family A, member 1	<0.001	<0.001
CLEC4F	-5.63232	protein coding	C-type lectin domain family 4, member F	<0.001	<0.001
LOC101929567	5.03138	lincRNA	uncharacterized LOC101929567	<0.001	<0.001
RASIP1	1.66978	protein coding	Ras interacting protein 1	<0.001	<0.001
CEACAM4	6.50004	protein coding	carcinoembryonic antigen-related cell adhesion molecule 4	<0.001	<0.001
RPL23AP82	-2.35159	pseudogene	ribosomal protein L23a pseudogene 82	<0.001	<0.001
NLRP6	11.778	protein coding	NLR family, pyrin domain containing 6	<0.001	<0.001
TNFRSF1B	2.68335	protein coding	tumor necrosis factor receptor superfamily, member 1B	<0.001	<0.001
ENDOV	-1.87413	protein coding	endonuclease V	<0.001	<0.001
SPCS3	1.57921	protein coding	signal peptidase complex subunit 3 homolog (S. cerevisiae)	<0.001	<0.001
PYROXD2	-2.45328	protein coding	pyridine nucleotide-disulphide oxidoreductase domain 2	<0.001	<0.001
LOC100996437	-2.14019	lincRNA	uncharacterized LOC100996437	<0.001	<0.001
R3HDM4	1.959	protein coding	R3H domain containing 4	<0.001	<0.001
LPAR5	-2.84092	protein coding	lysophosphatidic acid receptor 5	<0.001	<0.001
DACT3	-2.47068	protein coding	dishevelled-binding antagonist of beta-catenin 3	<0.001	<0.001
INTS5	1.54135	protein coding	integrator complex subunit 5	<0.001	<0.001
KRTAP5-AS1	-6.14322	antisense	KRTAP5-1/KRTAP5-2 antisense RNA 1	<0.001	<0.001
RCL1	2.23107	protein coding	RNA terminal phosphate cyclase-like 1	<0.001	<0.001
KDELC1	-2.80874	protein coding	KDEL (Lys-Asp-Glu-Leu) containing 1	<0.001	<0.001
SCFD2	1.59667	protein coding	sec1 family domain containing 2	<0.001	<0.001
MLKL	2.82849	protein coding	mixed lineage kinase domain-like	<0.001	<0.001
C11orf70	-1.92242	protein coding	chromosome 11 open reading frame 70	<0.001	<0.001
DHRS4-AS1	-1.89062	antisense	DHRS4 antisense RNA 1	<0.001	<0.001
SYNJ2BP	-1.77558	protein coding	synaptojanin 2 binding protein	<0.001	<0.001
YPEL5	-1.85013	protein coding	yippee-like 5 (Drosophila)	<0.001	<0.001
EPHA3	-2.59254	protein coding	EPH receptor A3	<0.001	<0.001
ERVMER34-1	5.61567	protein coding	endogenous retrovirus group MER34, member 1	<0.001	<0.001
ADAM15	1.54463	protein coding	ADAM metallopeptidase domain 15	<0.001	<0.001
RASSF9	-2.28954	protein coding	Ras association (RalGDS/AF-6) domain family (N-terminal) member 9	<0.001	<0.001
SYT1	-2.48721	protein coding	synaptotagmin I	<0.001	<0.001
ZNF667-AS1	-1.54181	lincRNA	ZNF667 antisense RNA 1 (head to head)	<0.001	<0.001
LYAR	1.98764	protein coding	Ly1 antibody reactive	<0.001	<0.001
OR51E2	-6.0996	protein coding	olfactory receptor, family 51, subfamily E, member 2	<0.001	<0.001
CCDC146	-1.88918	protein coding	coiled-coil domain containing 146	<0.001	<0.001
LTB4R	2.82718	protein coding	leukotriene B4 receptor	<0.001	<0.001
MOGS	1.50666	protein coding	mannosyl-oligosaccharide glucosidase	<0.001	<0.001
EGF	-3.83016	protein coding	epidermal growth factor	<0.001	<0.001
GALT	-1.78018	protein coding	galactose-1-phosphate uridylyltransferase	<0.001	<0.001
NLRX1	-1.84711	protein coding	NLR family member X1	<0.001	<0.001
LINC00704	-2.90647	lincRNA	long intergenic non-protein coding RNA 704	<0.001	<0.001
AZIN2	-2.06209	protein coding	antizyme inhibitor 2	<0.001	<0.001
SMIM10	-1.99084	protein coding	small integral membrane protein 10	<0.001	<0.001
THOP1	1.60313	protein coding	thimet oligopeptidase 1	<0.001	<0.001
EAF1	1.60165	protein coding	ELL associated factor 1	<0.001	<0.001
AKT3	-2.47677	protein coding	v-akt murine thymoma viral oncogene homolog 3	<0.001	<0.001
MYBPC3	7.15667	protein coding	myosin binding protein C, cardiac	<0.001	<0.001
BAIAP2	-1.88349	protein coding	BAI1-associated protein 2	<0.001	<0.001
NPHP3-ACAD11	-1.54105	protein coding	NPHP3-ACAD11 readthrough (NMD candidate)	<0.001	<0.001
PRRX1	1.94311	protein coding	paired related homeobox 1	<0.001	<0.001
CD1D	3.62577	protein coding	CD1d molecule	<0.001	<0.001
FAM210B	-1.60719	protein coding	family with sequence similarity 210, member B	<0.001	<0.001
CC2D2A	-2.24257	protein coding	coiled-coil and C2 domain containing 2A	<0.001	<0.001
DOK3	4.00947	protein coding	docking protein 3	<0.001	<0.001
ARPC5L	1.50949	protein coding	actin related protein 2/3 complex, subunit 5-like	<0.001	<0.001
HAMP	-7.28598	protein coding	hepcidin antimicrobial peptide	<0.001	<0.001
SNORD32A	1.91457	snoRNA	small nucleolar RNA, C/D box 32A	<0.001	<0.001
IL1RN	18.3487	protein coding	interleukin 1 receptor antagonist	<0.001	<0.001
DUS3L	1.68876	protein coding	dihydrouridine synthase 3-like (S. cerevisiae)	<0.001	<0.001
MTSS1L	-2.24916	protein coding	metastasis suppressor 1-like	<0.001	<0.001
SNORD58A	2.50271	snoRNA	small nucleolar RNA, C/D box 58A	<0.001	<0.001
FCHO2	-1.5458	protein coding	FCH domain only 2	<0.001	<0.001
FRMD7	-11.7433	protein coding	FERM domain containing 7	<0.001	<0.001
RAB3GAP1	-1.50657	protein coding	RAB3 GTPase activating protein subunit 1 (catalytic)	<0.001	<0.001
SMCO3	-5.53781	protein coding	single-pass membrane protein with coiled-coil domains 3	<0.001	<0.001
MYBPH	74.1442	protein coding	myosin binding protein H	<0.001	<0.001
METRNL	2.5867	protein coding	meteorin, glial cell differentiation regulator-like	<0.001	<0.001
TOB1-AS1	-4.40226	antisense	TOB1 antisense RNA 1	<0.001	<0.001
SIRPB1	7.14078	protein coding	signal-regulatory protein beta 1	<0.001	<0.001
WDR43	1.78946	protein coding	WD repeat domain 43	<0.001	<0.001
PTPRO	-2.25712	protein coding	protein tyrosine phosphatase, receptor type, O	<0.001	<0.001
ENAH	-2.62672	protein coding	enabled homolog (Drosophila)	<0.001	<0.001
SNAPC4	1.60009	protein coding	small nuclear RNA activating complex, polypeptide 4, 190kDa	<0.001	<0.001
WDR17	1.66402	protein coding	WD repeat domain 17	<0.001	<0.001
GGN	5.70538	protein coding	gametogenetin	<0.001	<0.001
MAGED2	-1.65717	protein coding	melanoma antigen family D, 2	<0.001	<0.001
MICALL1	-1.95489	protein coding	MICAL-like 1	<0.001	<0.001
RBM28	1.62969	protein coding	RNA binding motif protein 28	<0.001	<0.001
SLAIN2	-1.64128	protein coding	SLAIN motif family, member 2	<0.001	<0.001
LOC100128164	-3.75985	pseudogene	four and a half LIM domains 1 pseudogene	<0.001	<0.001
ZPR1	1.63448	protein coding	ZPR1 zinc finger	<0.001	<0.001
HEATR3	1.61909	protein coding	HEAT repeat containing 3	<0.001	<0.001
BIVM	-1.57633	protein coding	basic, immunoglobulin-like variable motif containing	<0.001	<0.001
C21orf119	-2.3362	lincRNA	chromosome 21 open reading frame 119	<0.001	<0.001
LPCAT3	1.8536	protein coding	lysophosphatidylcholine acyltransferase 3	<0.001	<0.001
PHLDA3	-1.78421	protein coding	pleckstrin homology-like domain, family A, member 3	<0.001	<0.001
ARHGEF9	-2.00845	protein coding	Cdc42 guanine nucleotide exchange factor (GEF) 9	<0.001	<0.001
KIAA1107	-2.01895	protein coding	KIAA1107	<0.001	<0.001
SAMD4B	1.50174	protein coding	sterile alpha motif domain containing 4B	<0.001	<0.001
XYLB	1.94664	protein coding	xylulokinase homolog (H. influenzae)	<0.001	<0.001
BID	2.16512	protein coding	BH3 interacting domain death agonist	<0.001	<0.001
SQRDL	1.90762	protein coding	sulfide quinone reductase-like (yeast)	<0.001	<0.001
THAP8	-2.76475	protein coding	THAP domain containing 8	<0.001	<0.001
FAM163A	6.31152	protein coding	family with sequence similarity 163, member A	<0.001	<0.001
DTNA	-3.54022	protein coding	dystrobrevin, alpha	<0.001	<0.001
DNAJC21	-1.73807	protein coding	DnaJ (Hsp40) homolog, subfamily C, member 21	<0.001	<0.001
UTP14A	1.72322	protein coding	UTP14, U3 small nucleolar ribonucleoprotein, homolog A (yeast)	<0.001	<0.001
NLGN3	-3.64541	protein coding	neuroligin 3	<0.001	<0.001
SCRN1	-2.1846	protein coding	secernin 1	<0.001	<0.001
RUSC1	-1.5567	protein coding	RUN and SH3 domain containing 1	<0.001	<0.001
TDRD9	2.88949	protein coding	tudor domain containing 9	<0.001	<0.001
MITF	-3.17254	protein coding	microphthalmia-associated transcription factor	<0.001	<0.001
TRIM2	-1.90645	protein coding	tripartite motif containing 2	<0.001	<0.001
MCAM	-1.54363	protein coding	melanoma cell adhesion molecule	<0.001	<0.001
ADPGK	1.83043	protein coding	ADP-dependent glucokinase	<0.001	<0.001
DEDD2	1.80921	protein coding	death effector domain containing 2	<0.001	<0.001
CES3	-3.95053	protein coding	carboxylesterase 3	<0.001	<0.001
NDC1	1.6596	protein coding	NDC1 transmembrane nucleoporin	<0.001	<0.001
FAM69B	-2.32996	protein coding	family with sequence similarity 69, member B	<0.001	<0.001
TRAM2-AS1	-1.93397	lincRNA	TRAM2 antisense RNA 1 (head to head)	<0.001	<0.001
MAP2K1	1.62478	protein coding	mitogen-activated protein kinase kinase 1	<0.001	<0.001
EMR1	5.0204	protein coding	egf-like module containing, mucin-like, hormone receptor-like 1	<0.001	<0.001
LPCAT1	1.68664	protein coding	lysophosphatidylcholine acyltransferase 1	<0.001	<0.001
SGK494	1.6453	protein coding	uncharacterized serine/threonine-protein kinase SgK494	<0.001	<0.001
SLC35A3	-1.96832	protein coding	solute carrier family 35 (UDP-N-acetylglucosamine (UDP-GlcNAc) transporter), member A3	<0.001	<0.001
PRELID1	1.6238	protein coding	PRELI domain containing 1	<0.001	<0.001
HSPB8	-2.64578	protein coding	heat shock 22kDa protein 8	<0.001	<0.001
KLHL30	-2.57155	protein coding	kelch-like family member 30	<0.001	<0.001
NFKB2	2.8262	protein coding	nuclear factor of kappa light polypeptide gene enhancer in B-cells 2 (p49/p100)	<0.001	<0.001
LOC100131564	-1.9035	lincRNA	uncharacterized LOC100131564	<0.001	<0.001
FAM66C	-2.41887	antisense	family with sequence similarity 66, member C	<0.001	<0.001
BMP2	5.38227	protein coding	bone morphogenetic protein 2	<0.001	<0.001
ENPP1	-2.90075	protein coding	ectonucleotide pyrophosphatase/phosphodiesterase 1	<0.001	<0.001
C17orf107	7.81013	protein coding	chromosome 17 open reading frame 107	<0.001	<0.001
SORL1	3.61111	protein coding	sortilin-related receptor, L(DLR class) A repeats containing	<0.001	<0.001
EIF2AK2	-1.56434	protein coding	eukaryotic translation initiation factor 2-alpha kinase 2	<0.001	<0.001
NTAN1	-1.96549	protein coding	N-terminal asparagine amidase	<0.001	<0.001
ZNF300P1	1.96954	pseudogene	zinc finger protein 300 pseudogene 1 (functional)	<0.001	<0.001
C16orf86	-2.06053	protein coding	chromosome 16 open reading frame 86	<0.001	<0.001
ZNF684	-1.59614	protein coding	zinc finger protein 684	<0.001	<0.001
SNTA1	-2.44489	protein coding	syntrophin, alpha 1	<0.001	<0.001
BHMT2	-2.24903	protein coding	betaine--homocysteine S-methyltransferase 2	<0.001	<0.001
CEACAM3	8.14103	protein coding	carcinoembryonic antigen-related cell adhesion molecule 3	<0.001	<0.001
ZFP36	2.42265	protein coding	ZFP36 ring finger protein	<0.001	<0.001
PRKCA	-1.6519	protein coding	protein kinase C, alpha	<0.001	<0.001
ERCC6	-2.11963	protein coding	excision repair cross-complementation group 6	<0.001	<0.001
RPL7	2.35686	protein coding	ribosomal protein L7	<0.001	<0.001
C1orf56	-2.05	protein coding	chromosome 1 open reading frame 56	<0.001	<0.001
ATP8B2	-1.68294	protein coding	ATPase, aminophospholipid transporter, class I, type 8B, member 2	<0.001	<0.001
SPARCL1	-1.8441	protein coding	SPARC-like 1 (hevin)	<0.001	<0.001
TXLNG	1.52178	protein coding	taxilin gamma	<0.001	<0.001
PHLDB2	2.18382	protein coding	pleckstrin homology-like domain, family B, member 2	<0.001	<0.001
SLC43A2	3.84994	protein coding	solute carrier family 43 (amino acid system L transporter), member 2	<0.001	<0.001
PHEX	-5.04698	protein coding	phosphate regulating endopeptidase homolog, X-linked	<0.001	<0.001
SURF1	-1.60632	protein coding	surfeit 1	<0.001	<0.001
LOC102723354	-4.84679	lincRNA	uncharacterized LOC102723354	<0.001	<0.001
ISM2	7.35861	protein coding	isthmin 2	<0.001	<0.001
KCNAB1	-6.20492	protein coding	potassium voltage-gated channel, shaker-related subfamily, beta member 1	<0.001	<0.001
AMT	-2.58213	protein coding	aminomethyltransferase	<0.001	<0.001
KMT2B	1.63942	protein coding	lysine (K)-specific methyltransferase 2B	<0.001	<0.001
TCTN1	-1.54395	protein coding	tectonic family member 1	<0.001	<0.001
RBM14	1.60527	protein coding	RNA binding motif protein 14	<0.001	<0.001
BIN3-IT1	2.22978	lincRNA	BIN3 intronic transcript 1	<0.001	<0.001
LINC00672	-3.04225	lincRNA	long intergenic non-protein coding RNA 672	<0.001	<0.001
FOXO3B	1.60011	pseudogene	forkhead box O3B pseudogene	<0.001	<0.001
CDC42SE1	1.71015	protein coding	CDC42 small effector 1	<0.001	<0.001
PDE4B	4.4341	protein coding	phosphodiesterase 4B, cAMP-specific	<0.001	<0.001
NOB1	1.5756	protein coding	NIN1/RPN12 binding protein 1 homolog (S. cerevisiae)	<0.001	<0.001
MTMR12	-1.51593	protein coding	myotubularin related protein 12	<0.001	<0.001
SNHG4	2.94924	snoRNA	small nucleolar RNA host gene 4	<0.001	<0.001
IFNAR2	1.9655	protein coding	interferon (alpha, beta and omega) receptor 2	<0.001	<0.001
SDC3	-1.66171	protein coding	syndecan 3	<0.001	<0.001
SFXN4	1.7218	protein coding	sideroflexin 4	<0.001	<0.001
CNRIP1	1.53105	protein coding	cannabinoid receptor interacting protein 1	<0.001	<0.001
CRADD	-1.69517	protein coding	CASP2 and RIPK1 domain containing adaptor with death domain	<0.001	<0.001
C21orf2	-1.51689	protein coding	chromosome 21 open reading frame 2	<0.001	<0.001
DDAH2	-1.81891	protein coding	dimethylarginine dimethylaminohydrolase 2	<0.001	<0.001
BRSK2	4.15896	protein coding	BR serine/threonine kinase 2	<0.001	<0.001
RPL21	2.01045	protein coding	ribosomal protein L21	<0.001	<0.001
MOCOS	3.59607	protein coding	molybdenum cofactor sulfurase	<0.001	<0.001
TIAM2	-2.17452	protein coding	T-cell lymphoma invasion and metastasis 2	<0.001	<0.001
SUGCT	-3.30183	protein coding	succinyl-CoA:glutarate-CoA transferase	<0.001	<0.001
LOC643802	6.99921	protein coding	u3 small nucleolar ribonucleoprotein protein MPP10-like	<0.001	<0.001
SLC6A16	-1.92021	protein coding	solute carrier family 6, member 16	<0.001	<0.001
GPLD1	-2.88242	protein coding	glycosylphosphatidylinositol specific phospholipase D1	<0.001	<0.001
RELB	2.19297	protein coding	v-rel avian reticuloendotheliosis viral oncogene homolog B	<0.001	<0.001
HP09053	-7.14773	lincRNA	uncharacterized LOC101929357	<0.001	<0.001
SNORA67	2.27073	snoRNA	small nucleolar RNA SNORA67	<0.001	<0.001
AUP1	1.50119	protein coding	ancient ubiquitous protein 1	<0.001	<0.001
SLC7A3	-10.5823	protein coding	solute carrier family 7 (cationic amino acid transporter, y+ system), member 3	<0.001	<0.001
PKN1	-1.63583	protein coding	protein kinase N1	<0.001	<0.001
CFAP69	2.25952	protein coding	cilia and flagella associated protein 69	<0.001	<0.001
AHI1	1.52216	protein coding	Abelson helper integration site 1	<0.001	<0.001
DDX56	1.58689	protein coding	DEAD (Asp-Glu-Ala-Asp) box helicase 56	<0.001	<0.001
FAT3	-2.7681	protein coding	FAT atypical cadherin 3	<0.001	<0.001
APOBR	5.38178	protein coding	apolipoprotein B receptor	<0.001	<0.001
FAM216A	2.09397	protein coding	family with sequence similarity 216, member A	<0.001	<0.001
HSPA8	1.75598	protein coding	heat shock 70kDa protein 8	<0.001	<0.001
PPOX	-1.69304	protein coding	protoporphyrinogen oxidase	<0.001	<0.001
TRAF3IP2	1.66644	protein coding	TRAF3 interacting protein 2	<0.001	<0.001
NUP35	1.96063	protein coding	nucleoporin 35kDa	<0.001	<0.001
THBD	3.76814	protein coding	thrombomodulin	<0.001	<0.001
PPM1A	-1.50003	protein coding	protein phosphatase, Mg2+/Mn2+ dependent, 1A	<0.001	<0.001
SERAC1	-1.76938	protein coding	serine active site containing 1	<0.001	<0.001
SIGLEC9	4.06586	protein coding	sialic acid binding Ig-like lectin 9	<0.001	<0.001
HPDL	7.48737	protein coding	4-hydroxyphenylpyruvate dioxygenase-like	<0.001	<0.001
PRAM1	5.07392	protein coding	PML-RARA regulated adaptor molecule 1	<0.001	<0.001
MSC	2.14375	protein coding	musculin	<0.001	<0.001
LILRB3	5.5286	protein coding	leukocyte immunoglobulin-like receptor, subfamily B (with TM and ITIM domains), member 3	<0.001	<0.001
FBXL6	1.72324	protein coding	F-box and leucine-rich repeat protein 6	<0.001	<0.001
PRKACB	-1.68154	protein coding	protein kinase, cAMP-dependent, catalytic, beta	<0.001	<0.001
ZBTB4	-1.86058	protein coding	zinc finger and BTB domain containing 4	<0.001	<0.001
PYCRL	1.73004	protein coding	pyrroline-5-carboxylate reductase-like	<0.001	<0.001
MED16	1.62881	protein coding	mediator complex subunit 16	<0.001	<0.001
RRS1	2.09591	protein coding	RRS1 ribosome biogenesis regulator homolog (S. cerevisiae)	<0.001	<0.001
ZC4H2	-1.82255	protein coding	zinc finger, C4H2 domain containing	<0.001	<0.001
PVT1	2.00966	lincRNA	Pvt1 oncogene (non-protein coding)	<0.001	<0.001
SLCO4A1	4.47846	protein coding	solute carrier organic anion transporter family, member 4A1	<0.001	<0.001
RAI2	-2.42477	protein coding	retinoic acid induced 2	<0.001	<0.001
CYP4B1	-5.63865	protein coding	cytochrome P450, family 4, subfamily B, polypeptide 1	<0.001	<0.001
FGF7	2.89193	protein coding	fibroblast growth factor 7	<0.001	<0.001
TMEM42	-1.52118	protein coding	transmembrane protein 42	<0.001	<0.001
AMPD2	2.18608	protein coding	adenosine monophosphate deaminase 2	<0.001	<0.001
AGFG1	1.6098	protein coding	ArfGAP with FG repeats 1	<0.001	<0.001
CEACAM1	5.63066	protein coding	carcinoembryonic antigen-related cell adhesion molecule 1 (biliary glycoprotein)	<0.001	<0.001
HNMT	-1.66132	protein coding	histamine N-methyltransferase	<0.001	<0.001
KRT85	-10.6465	protein coding	keratin 85	<0.001	<0.001
LOC145474	2.7539	lincRNA	uncharacterized LOC145474	<0.001	<0.001
RNF149	2.72482	protein coding	ring finger protein 149	<0.001	<0.001
EDARADD	1.75071	protein coding	EDAR-associated death domain	<0.001	<0.001
CLK2P1	1.63304	pseudogene	CDC-like kinase 2, pseudogene 1	<0.001	<0.001
SLC2A3	3.48304	protein coding	solute carrier family 2 (facilitated glucose transporter), member 3	<0.001	<0.001
EBPL	1.8818	protein coding	emopamil binding protein-like	<0.001	<0.001
PPP1R14B	1.70953	protein coding	protein phosphatase 1, regulatory (inhibitor) subunit 14B	<0.001	<0.001
GEMIN5	1.5602	protein coding	gem (nuclear organelle) associated protein 5	<0.001	<0.001
MCF2	3.80752	protein coding	MCF.2 cell line derived transforming sequence	<0.001	<0.001
FAT1	-2.12036	protein coding	FAT atypical cadherin 1	<0.001	<0.001
FAM83D	-11.5544	protein coding	family with sequence similarity 83, member D	<0.001	<0.001
ALPK1	1.77595	protein coding	alpha-kinase 1	<0.001	<0.001
LOC202181	-1.78386	pseudogene	SUMO-interacting motifs containing 1 pseudogene	<0.001	<0.001
PRSS58	-14.4322	protein coding	protease, serine, 58	<0.001	<0.001
SIRPA	2.62654	protein coding	signal-regulatory protein alpha	<0.001	<0.001
LINC00087	-3.01305	lincRNA	long intergenic non-protein coding RNA 87	<0.001	<0.001
ZNF528	-1.79692	protein coding	zinc finger protein 528	<0.001	<0.001
ARHGAP35	-1.53673	protein coding	Rho GTPase activating protein 35	<0.001	<0.001
PCLO	-2.03369	protein coding	piccolo presynaptic cytomatrix protein	<0.001	<0.001
TPTE2P5	-1.80237	pseudogene	transmembrane phosphoinositide 3-phosphatase and tensin homolog 2 pseudogene 5	<0.001	<0.001
LINC01093	90.4706	lincRNA	long intergenic non-protein coding RNA 1093	<0.001	<0.001
RPL9	2.30702	protein coding	ribosomal protein L9	<0.001	<0.001
MAGT1	1.51906	protein coding	magnesium transporter 1	<0.001	<0.001
PCYT1B	-3.3582	protein coding	phosphate cytidylyltransferase 1, choline, beta	<0.001	<0.001
HYKK	-1.99024	protein coding	hydroxylysine kinase	<0.001	<0.001
SLC35E3	-1.83524	protein coding	solute carrier family 35, member E3	<0.001	<0.001
LXN	2.24215	protein coding	latexin	<0.001	<0.001
SPATA20	-1.96144	protein coding	spermatogenesis associated 20	<0.001	<0.001
AP5B1	1.65634	protein coding	adaptor-related protein complex 5, beta 1 subunit	<0.001	<0.001
MIR21	2.06012	miRNA	microRNA 21	<0.001	<0.001
SNORA75	3.04818	snoRNA	small nucleolar RNA SNORA75	<0.001	<0.001
WFS1	-1.72298	protein coding	Wolfram syndrome 1 (wolframin)	<0.001	<0.001
SPTBN4	-2.30684	protein coding	spectrin, beta, non-erythrocytic 4	<0.001	<0.001
PNPLA7	-2.10845	protein coding	patatin-like phospholipase domain containing 7	<0.001	<0.001
MYH14	-3.23013	protein coding	myosin, heavy chain 14, non-muscle	<0.001	<0.001
C19orf10	1.82021	protein coding	chromosome 19 open reading frame 10	<0.001	<0.001
C11orf68	-1.63589	protein coding	chromosome 11 open reading frame 68	<0.001	<0.001
BTG1	1.68846	protein coding	B-cell translocation gene 1, anti-proliferative	<0.001	<0.001
METTL1	2.28137	protein coding	methyltransferase like 1	<0.001	<0.001
CDIP1	-1.61716	protein coding	cell death-inducing p53 target 1	<0.001	<0.001
SYVN1	1.87254	protein coding	synovial apoptosis inhibitor 1, synoviolin	<0.001	<0.001
RPS16P5	1.88451	pseudogene	ribosomal protein S16 pseudogene 5	<0.001	<0.001
TES	-3.02648	protein coding	testis derived transcript (3 LIM domains)	<0.001	<0.001
EIF2AK3	1.60039	protein coding	eukaryotic translation initiation factor 2-alpha kinase 3	<0.001	<0.001
CSH1	-16.8793	protein coding	chorionic somatomammotropin hormone 1 (placental lactogen)	<0.001	<0.001
GABPB1	1.63987	protein coding	GA binding protein transcription factor, beta subunit 1	<0.001	<0.001
TTLL12	1.77962	protein coding	tubulin tyrosine ligase-like family, member 12	<0.001	<0.001
SPAG8	-2.96388	protein coding	sperm associated antigen 8	<0.001	<0.001
C1orf204	-2.12454	protein coding	chromosome 1 open reading frame 204	<0.001	<0.001
CLEC6A	9.21539	protein coding	C-type lectin domain family 6, member A	<0.001	<0.001
SNORD100	3.26194	snoRNA	small nucleolar RNA, C/D box 100	<0.001	<0.001
IQSEC3	-4.97688	protein coding	IQ motif and Sec7 domain 3	<0.001	<0.001
ENOSF1	1.52893	protein coding	enolase superfamily member 1	<0.001	<0.001
ZNF561	-1.86032	protein coding	zinc finger protein 561	<0.001	<0.001
RASGEF1A	-3.83479	protein coding	RasGEF domain family, member 1A	<0.001	<0.001
LOC339803	-1.90822	lincRNA	uncharacterized LOC339803	<0.001	<0.001
AMZ2	-1.87931	protein coding	archaelysin family metallopeptidase 2	<0.001	<0.001
LOC101928674	7.75034	lincRNA	uncharacterized LOC101928674	<0.001	<0.001
RGS9BP	-5.78161	protein coding	regulator of G protein signaling 9 binding protein	<0.001	<0.001
LRP2BP	-2.6237	protein coding	LRP2 binding protein	<0.001	<0.001
GLTSCR1	1.78092	protein coding	glioma tumor suppressor candidate region gene 1	<0.001	<0.001
SERTAD2	1.74393	protein coding	SERTA domain containing 2	<0.001	<0.001
MARS2	2.1035	protein coding	methionyl-tRNA synthetase 2, mitochondrial	<0.001	<0.001
SAMD13	-3.7438	protein coding	sterile alpha motif domain containing 13	<0.001	<0.001
PRUNE	-1.54366	protein coding	prune exopolyphosphatase	<0.001	<0.001
EPPK1	-4.5368	protein coding	epiplakin 1	<0.001	<0.001
LGALS1	-1.72138	protein coding	lectin, galactoside-binding, soluble, 1	<0.001	<0.001
SDC2	-1.82657	protein coding	syndecan 2	<0.001	<0.001
NKRF	1.6728	protein coding	NFKB repressing factor	<0.001	<0.001
TRIM27	1.68214	protein coding	tripartite motif containing 27	<0.001	<0.001
ZNF121	1.59553	protein coding	zinc finger protein 121	<0.001	<0.001
SIPA1L2	3.96737	protein coding	signal-induced proliferation-associated 1 like 2	<0.001	<0.001
ANPEP	6.92809	protein coding	alanyl (membrane) aminopeptidase	<0.001	<0.001
GADD45G	-2.8667	protein coding	growth arrest and DNA-damage-inducible, gamma	<0.001	<0.001
SSBP2	-1.81047	protein coding	single-stranded DNA binding protein 2	<0.001	<0.001
LOC553103	-2.18998	lincRNA	uncharacterized LOC553103	<0.001	<0.001
ENO4	-4.49198	protein coding	enolase family member 4	<0.001	<0.001
SEMA3B-AS1	-5.20274	antisense	SEMA3B antisense RNA 1 (head to head)	<0.001	<0.001
CRIP2	-1.81389	protein coding	cysteine-rich protein 2	<0.001	<0.001
CHERP	1.56838	protein coding	calcium homeostasis endoplasmic reticulum protein	<0.001	<0.001
CAMK2N2	-4.72665	protein coding	calcium/calmodulin-dependent protein kinase II inhibitor 2	<0.001	<0.001
ZNF449	-1.59369	protein coding	zinc finger protein 449	<0.001	<0.001
PHF21A	1.70552	protein coding	PHD finger protein 21A	<0.001	<0.001
XRCC3	1.58107	protein coding	X-ray repair complementing defective repair in Chinese hamster cells 3	<0.001	<0.001
SAMSN1	4.19194	protein coding	SAM domain, SH3 domain and nuclear localization signals 1	<0.001	<0.001
ACOX2	-2.22658	protein coding	acyl-CoA oxidase 2, branched chain	<0.001	<0.001
NECAB1	-4.43916	protein coding	N-terminal EF-hand calcium binding protein 1	<0.001	<0.001
MBNL1-AS1	-3.02192	antisense	MBNL1 antisense RNA 1	<0.001	<0.001
ALPL	3.42453	protein coding	alkaline phosphatase, liver/bone/kidney	<0.001	<0.001
SOCS2	-2.14535	protein coding	suppressor of cytokine signaling 2	<0.001	<0.001
CLIP4	-1.72833	protein coding	CAP-GLY domain containing linker protein family, member 4	<0.001	<0.001
PTPN4	-1.5798	protein coding	protein tyrosine phosphatase, non-receptor type 4 (megakaryocyte)	<0.001	<0.001
ZNF692	1.74101	protein coding	zinc finger protein 692	<0.001	<0.001
MARCH2	-1.98686	protein coding	membrane-associated ring finger (C3HC4) 2, E3 ubiquitin protein ligase	<0.001	<0.001
DCTN1	-1.67635	protein coding	dynactin 1	<0.001	<0.001
HIF1A-AS1	5.43012	lincRNA	HIF1A antisense RNA 1	<0.001	<0.001
SNORD5	2.06394	snoRNA	small nucleolar RNA SNORD5	<0.001	<0.001
HIVEP2	2.04995	protein coding	human immunodeficiency virus type I enhancer binding protein 2	<0.001	<0.001
COL23A1	2.78727	protein coding	collagen, type XXIII, alpha 1	<0.001	<0.001
SNORD26	3.25394	snoRNA	small nucleolar RNA, C/D box 26	<0.001	<0.001
ZYG11B	-1.51356	protein coding	zyg-11 family member B, cell cycle regulator	<0.001	<0.001
C11orf1	-1.73114	protein coding	chromosome 11 open reading frame 1	<0.001	<0.001
MRAP2	-2.42742	protein coding	melanocortin 2 receptor accessory protein 2	<0.001	<0.001
PGPEP1	-1.86155	protein coding	pyroglutamyl-peptidase I	<0.001	<0.001
PLAGL2	1.749	protein coding	pleiomorphic adenoma gene-like 2	<0.001	<0.001
SMIM3	3.0569	protein coding	small integral membrane protein 3	<0.001	<0.001
METTL12	2.33575	protein coding	methyltransferase like 12	<0.001	<0.001
RNU86	2.89638	snoRNA	RNA, U86 small nucleolar	<0.001	<0.001
SAA2	17.525	protein coding	serum amyloid A2	<0.001	<0.001
HSD17B7	1.86753	protein coding	hydroxysteroid (17-beta) dehydrogenase 7	<0.001	<0.001
KCNMA1	-3.09174	protein coding	potassium large conductance calcium-activated channel, subfamily M, alpha member 1	<0.001	<0.001
ABHD15	-1.51985	protein coding	abhydrolase domain containing 15	<0.001	<0.001
LYZ	3.57984	protein coding	lysozyme	<0.001	<0.001
SNORD18C	3.05517	snoRNA	small nucleolar RNA, C/D box 18C	<0.001	<0.001
DNAJB5	-2.47683	protein coding	DnaJ (Hsp40) homolog, subfamily B, member 5	<0.001	<0.001
SNORD36A	1.9942	snoRNA	small nucleolar RNA, C/D box 36A	<0.001	<0.001
CASS4	7.24328	protein coding	Cas scaffolding protein family member 4	<0.001	<0.001
MRAS	-1.72692	protein coding	muscle RAS oncogene homolog	<0.001	<0.001
ATP1B1	-2.49726	protein coding	ATPase, Na+/K+ transporting, beta 1 polypeptide	<0.001	<0.001
PCMTD2	-1.53483	protein coding	protein-L-isoaspartate (D-aspartate) O-methyltransferase domain containing 2	<0.001	<0.001
ISYNA1	-1.62057	protein coding	inositol-3-phosphate synthase 1	<0.001	<0.001
SORBS2	-3.31604	protein coding	sorbin and SH3 domain containing 2	<0.001	<0.001
NAALADL1	-1.75848	protein coding	N-acetylated alpha-linked acidic dipeptidase-like 1	<0.001	<0.001
VDR	3.74729	protein coding	vitamin D (1,25- dihydroxyvitamin D3) receptor	<0.001	<0.001
GYG2	-3.42044	protein coding	glycogenin 2	<0.001	<0.001
EXOSC2	1.69904	protein coding	exosome component 2	<0.001	<0.001
EVA1C	-1.81271	protein coding	eva-1 homolog C (C. elegans)	<0.001	<0.001
NOX4	-3.98017	protein coding	NADPH oxidase 4	<0.001	<0.001
ECRP	14.4955	pseudogene	ribonuclease, RNase A family, 2 (liver, eosinophil-derived neurotoxin) pseudogene	<0.001	<0.001
HK3	3.52219	protein coding	hexokinase 3 (white cell)	<0.001	<0.001
AVPR1A	-2.8162	protein coding	arginine vasopressin receptor 1A	<0.001	<0.001
NDC80	-3.95875	protein coding	NDC80 kinetochore complex component	<0.001	<0.001
ST3GAL4	1.92663	protein coding	ST3 beta-galactoside alpha-2,3-sialyltransferase 4	<0.001	<0.001
SSPN	-2.28038	protein coding	sarcospan	<0.001	<0.001
DPM2	1.52004	protein coding	dolichyl-phosphate mannosyltransferase polypeptide 2, regulatory subunit	<0.001	<0.001
HSPA6	4.87655	protein coding	heat shock 70kDa protein 6 (HSP70B')	<0.001	<0.001
ABCD2	-3.59023	protein coding	ATP-binding cassette, sub-family D (ALD), member 2	<0.001	<0.001
AGBL5	-2.27113	protein coding	ATP/GTP binding protein-like 5	<0.001	<0.001
PPAPDC1B	1.589	protein coding	phosphatidic acid phosphatase type 2 domain containing 1B	<0.001	<0.001
SNORD19B	2.97779	snoRNA	small nucleolar RNA, C/D box 19B	<0.001	<0.001
FFAR4	-8.36897	protein coding	free fatty acid receptor 4	<0.001	<0.001
HTR2A	-3.36565	protein coding	5-hydroxytryptamine (serotonin) receptor 2A, G protein-coupled	<0.001	<0.001
RMDN2	-1.88743	protein coding	regulator of microtubule dynamics 2	<0.001	<0.001
FCRLB	9.96804	protein coding	Fc receptor-like B	<0.001	<0.001
RAB9B	-3.56063	protein coding	RAB9B, member RAS oncogene family	<0.001	<0.001
PTGES	5.77587	protein coding	prostaglandin E synthase	<0.001	<0.001
ARV1	-1.59464	protein coding	ARV1 homolog (S. cerevisiae)	<0.001	<0.001
SLC6A9	1.86881	protein coding	solute carrier family 6 (neurotransmitter transporter, glycine), member 9	<0.001	<0.001
CASQ1	-4.46782	protein coding	calsequestrin 1 (fast-twitch, skeletal muscle)	<0.001	<0.001
ZMYM3	-1.82245	protein coding	zinc finger, MYM-type 3	<0.001	<0.001
PTPRK	-1.86675	protein coding	protein tyrosine phosphatase, receptor type, K	<0.001	<0.001
SNORD28	3.18923	snoRNA	small nucleolar RNA SNORD28	<0.001	<0.001
RGS2	2.69377	protein coding	regulator of G-protein signaling 2	<0.001	<0.001
GRINA	1.83281	protein coding	glutamate receptor, ionotropic, N-methyl D-aspartate-associated protein 1 (glutamate binding)	<0.001	<0.001
CNOT3	1.8032	protein coding	CCR4-NOT transcription complex, subunit 3	<0.001	<0.001
ICK	-1.90383	protein coding	intestinal cell (MAK-like) kinase	<0.001	<0.001
LARP6	-1.73354	protein coding	La ribonucleoprotein domain family, member 6	<0.001	<0.001
CCDC23	-1.52101	protein coding	coiled-coil domain containing 23	<0.001	<0.001
FAM214A	-1.82005	protein coding	family with sequence similarity 214, member A	<0.001	<0.001
TXNL4B	1.53743	protein coding	thioredoxin-like 4B	<0.001	<0.001
HAPLN2	-3.73869	protein coding	hyaluronan and proteoglycan link protein 2	<0.001	<0.001
MTF1	1.7567	protein coding	metal-regulatory transcription factor 1	<0.001	<0.001
KLHDC1	-1.8935	protein coding	kelch domain containing 1	<0.001	<0.001
PARD6G-AS1	2.68018	antisense	PARD6G antisense RNA 1	<0.001	<0.001
BRIX1	1.61355	protein coding	BRX1, biogenesis of ribosomes, homolog (S. cerevisiae)	<0.001	<0.001
DUSP6	2.23512	protein coding	dual specificity phosphatase 6	<0.001	<0.001
CTU2	1.77378	protein coding	cytosolic thiouridylase subunit 2 homolog (S. pombe)	<0.001	<0.001
LRWD1	1.59833	protein coding	leucine-rich repeats and WD repeat domain containing 1	<0.001	<0.001
PVRL1	1.71415	protein coding	poliovirus receptor-related 1 (herpesvirus entry mediator C)	<0.001	<0.001
WDR46	1.52947	protein coding	WD repeat domain 46	<0.001	<0.001
ZNF578	-1.59886	protein coding	zinc finger protein 578	<0.001	<0.001
LINGO2	-5.58351	protein coding	leucine rich repeat and Ig domain containing 2	<0.001	<0.001
SOCS2-AS1	-3.08364	antisense	SOCS2 antisense RNA 1	<0.001	<0.001
HSD17B14	-2.85151	protein coding	hydroxysteroid (17-beta) dehydrogenase 14	<0.001	<0.001
SLC22A15	2.41567	protein coding	solute carrier family 22, member 15	<0.001	<0.001
ODF3L1	-5.37485	protein coding	outer dense fiber of sperm tails 3-like 1	<0.001	<0.001
PARK2	-2.53592	protein coding	parkin RBR E3 ubiquitin protein ligase	<0.001	<0.001
SNORD78	3.67608	snoRNA	small nucleolar RNA SNORD78	<0.001	<0.001
PLA2G12A	-1.59192	protein coding	phospholipase A2, group XIIA	<0.001	<0.001
CASP2	1.50593	protein coding	caspase 2, apoptosis-related cysteine peptidase	<0.001	<0.001
PMS2CL	1.54777	pseudogene	PMS2 C-terminal like pseudogene	<0.001	<0.001
REEP2	-2.98551	protein coding	receptor accessory protein 2	<0.001	<0.001
ZBED5-AS1	-2.30232	antisense	ZBED5 antisense RNA 1	<0.001	<0.001
DAAM2	-2.39586	protein coding	dishevelled associated activator of morphogenesis 2	<0.001	0.000500099
GRWD1	1.85479	protein coding	glutamate-rich WD repeat containing 1	<0.001	0.000501289
TM7SF3	-1.59338	protein coding	transmembrane 7 superfamily member 3	<0.001	0.000508073
SPTBN2	2.16553	protein coding	spectrin, beta, non-erythrocytic 2	<0.001	0.000508906
MAST3	1.98919	protein coding	microtubule associated serine/threonine kinase 3	<0.001	0.000509813
PLXDC2	-1.95754	protein coding	plexin domain containing 2	<0.001	0.000512466
SYT7	2.2115	protein coding	synaptotagmin VII	<0.001	0.000512556
CD99L2	-1.58832	protein coding	CD99 molecule-like 2	<0.001	0.000515009
EPS8L2	-3.14142	protein coding	EPS8-like 2	<0.001	0.000515454
CCL7	12.2697	protein coding	chemokine (C-C motif) ligand 7	<0.001	0.000516198
HAPLN3	1.62204	protein coding	hyaluronan and proteoglycan link protein 3	<0.001	0.000517144
SLC38A11	-3.89663	protein coding	solute carrier family 38, member 11	<0.001	0.000517782
ARMC6	1.55529	protein coding	armadillo repeat containing 6	<0.001	0.000519216
POLRMT	1.52791	protein coding	polymerase (RNA) mitochondrial (DNA directed)	<0.001	0.00051967
SSC5D	-1.89639	protein coding	scavenger receptor cysteine rich family, 5 domains	<0.001	0.000519814
PCP4	-6.20662	protein coding	Purkinje cell protein 4	<0.001	0.000519922
SGCA	-5.41014	protein coding	sarcoglycan, alpha (50kDa dystrophin-associated glycoprotein)	<0.001	0.000519922
TRIM59	-1.9536	protein coding	tripartite motif containing 59	<0.001	0.000519922
RALGPS2	-1.69313	protein coding	Ral GEF with PH domain and SH3 binding motif 2	<0.001	0.000521033
LOC100289495	-2.60739	lincRNA	uncharacterized LOC100289495	<0.001	0.000521971
NOXA1	-2.46269	protein coding	NADPH oxidase activator 1	<0.001	0.000523524
DIXDC1	-2.2749	protein coding	DIX domain containing 1	<0.001	0.000525389
LILRB2	4.67472	protein coding	leukocyte immunoglobulin-like receptor, subfamily B (with TM and ITIM domains), member 2	<0.001	0.000525389
MCTP2	3.90708	protein coding	multiple C2 domains, transmembrane 2	<0.001	0.000525641
RBP1	-2.79008	protein coding	retinol binding protein 1, cellular	<0.001	0.000528248
CNTN3	-3.25075	protein coding	contactin 3 (plasmacytoma associated)	<0.001	0.000528351
MS4A6E	153.409	protein coding	membrane-spanning 4-domains, subfamily A, member 6E	<0.001	0.000528351
CLDN1	-2.52568	protein coding	claudin 1	<0.001	0.000535308
GLB1L3	-8.04082	protein coding	galactosidase, beta 1-like 3	<0.001	0.000537845
RASGRF1	-3.45936	protein coding	Ras protein-specific guanine nucleotide-releasing factor 1	<0.001	0.000537845
CCNY	-1.56113	protein coding	cyclin Y	<0.001	0.000537966
RALBP1	-1.59375	protein coding	ralA binding protein 1	<0.001	0.000538263
FUBP1	1.63571	protein coding	far upstream element (FUSE) binding protein 1	<0.001	0.000541438
NCF2	4.28718	protein coding	neutrophil cytosolic factor 2	<0.001	0.000542549
LOC652276	2.07288	pseudogene	potassium channel tetramerization domain containing 5 pseudogene	<0.001	0.000542733
MIS12	1.56523	protein coding	MIS12 kinetochore complex component	<0.001	0.000543474
LINC00260	-1.94307	lincRNA	long intergenic non-protein coding RNA 260	<0.001	0.000544398
RPS27L	-1.53702	protein coding	ribosomal protein S27-like	<0.001	0.000544654
TNFSF12	-1.71032	protein coding	tumor necrosis factor (ligand) superfamily, member 12	<0.001	0.000549253
SNORD101	2.95909	snoRNA	small nucleolar RNA, C/D box 101	<0.001	0.000549316
KRT13	-10.9422	protein coding	keratin 13	<0.001	0.000549384
[truncated: 2,816 more rows]
