# Supplementary material for: Molecular signatures of labor and nonlabor myometrium with parsimonious classification from 2 calcium transporter genes
Source: JCI Insight. 2021 Jun 8;6(11):e148425. doi: 10.1172/jci.insight.148425 (PMC8262336; doi:10.1172/jci.insight.148425)
Supplement: Supplemental Table 3 [file jciinsight-6-148425-s026.xlsx]

## Sheet: Table S3
Supplemental Table S3. Transcripts differentially abundant between non-quiescent (NQ) and quiescent (Q) preterm myometrial biopsy specimens.
Gene Symbol	Linear Fold Change	Biotype	Description	Raw p value	FDR
PDCD1LG2	3.80936	protein coding	programmed cell death 1 ligand 2	<0.001	<0.001
GBP5	13.6564	protein coding	guanylate binding protein 5	<0.001	<0.001
PSME2	3.07286	protein coding	proteasome activator subunit 2	<0.001	<0.001
SP110	2.46681	protein coding	SP110 nuclear body protein	<0.001	<0.001
GBP1	3.45081	protein coding	guanylate binding protein 1, interferon-inducible	<0.001	<0.001
CARD16	4.19116	protein coding	caspase recruitment domain family member 16	<0.001	<0.001
IFI30	8.26666	protein coding	interferon, gamma-inducible protein 30	<0.001	<0.001
CASP5	16.2003	protein coding	caspase 5	<0.001	<0.001
LST1	5.49669	protein coding	leukocyte specific transcript 1	<0.001	<0.001
PIK3AP1	6.14778	protein coding	phosphoinositide-3-kinase adaptor protein 1	<0.001	<0.001
CXCL10	19.9592	protein coding	chemokine (C-X-C motif) ligand 10	<0.001	<0.001
FYB	5.32768	protein coding	FYN binding protein	<0.001	<0.001
RNF213	1.93786	protein coding	ring finger protein 213	<0.001	<0.001
TNFSF13B	4.32083	protein coding	tumor necrosis factor superfamily member 13b	<0.001	<0.001
FCN1	23.508	protein coding	ficolin 1	<0.001	<0.001
LYN	5.61596	protein coding	LYN proto-oncogene, Src family tyrosine kinase	<0.001	<0.001
AIF1	3.29572	protein coding	allograft inflammatory factor 1	<0.001	<0.001
SERPINA1	16.2754	protein coding	serpin peptidase inhibitor, clade A (alpha-1 antiproteinase, antitrypsin), member 1	<0.001	<0.001
LMNB1	6.80991	protein coding	lamin B1	<0.001	<0.001
CTSZ	1.98859	protein coding	cathepsin Z	<0.001	<0.001
NECAP2	1.63151	protein coding	NECAP endocytosis associated 2	<0.001	<0.001
PLAC8	14.4989	protein coding	placenta specific 8	<0.001	<0.001
IRF1	4.72979	protein coding	interferon regulatory factor 1	<0.001	<0.001
NMI	2.5323	protein coding	N-myc and STAT interactor	<0.001	<0.001
TNIP3	74.123	protein coding	TNFAIP3 interacting protein 3	<0.001	<0.001
TRIM21	2.2028	protein coding	tripartite motif containing 21	<0.001	<0.001
CD80	7.2651	protein coding	CD80 molecule	<0.001	<0.001
IL12RB1	3.38155	protein coding	interleukin 12 receptor subunit beta 1	<0.001	<0.001
BATF2	5.03479	protein coding	basic leucine zipper transcription factor, ATF-like 2	<0.001	<0.001
CD300LF	11.23	protein coding	CD300 molecule like family member f	<0.001	<0.001
ITGB2	4.24691	protein coding	integrin subunit beta 2	<0.001	<0.001
CD53	5.36605	protein coding	CD53 molecule	<0.001	<0.001
GBP4	4.1379	protein coding	guanylate binding protein 4	<0.001	<0.001
PSMB8	2.31523	protein coding	proteasome subunit beta 8	<0.001	<0.001
CCR2	13.3477	protein coding	chemokine (C-C motif) receptor 2	<0.001	<0.001
SECTM1	4.44729	protein coding	secreted and transmembrane 1	<0.001	<0.001
PLEK	5.41311	protein coding	pleckstrin	<0.001	<0.001
GK	11.9704	protein coding	glycerol kinase	<0.001	<0.001
DRAM1	3.35495	protein coding	DNA damage regulated autophagy modulator 1	<0.001	<0.001
DOCK2	2.85657	protein coding	dedicator of cytokinesis 2	<0.001	<0.001
UBE2L6	2.21487	protein coding	ubiquitin conjugating enzyme E2L 6	<0.001	<0.001
TRIM22	2.55644	protein coding	tripartite motif containing 22	<0.001	<0.001
STX11	4.96907	protein coding	syntaxin 11	<0.001	<0.001
CYP27B1	31.0182	protein coding	cytochrome P450 family 27 subfamily B member 1	<0.001	<0.001
TAP1	2.70638	protein coding	transporter 1, ATP-binding cassette, sub-family B (MDR/TAP)	<0.001	<0.001
CD48	8.79492	protein coding	CD48 molecule	<0.001	<0.001
CXCL11	19.143	protein coding	chemokine (C-X-C motif) ligand 11	<0.001	<0.001
NFAM1	3.94007	protein coding	NFAT activating protein with ITAM motif 1	<0.001	<0.001
APOL6	2.74339	protein coding	apolipoprotein L6	<0.001	<0.001
HSP90B1	1.70796	protein coding	heat shock protein 90kDa beta family member 1	<0.001	<0.001
TFEC	2.85893	protein coding	transcription factor EC	<0.001	<0.001
ALPK1	1.98356	protein coding	alpha kinase 1	<0.001	<0.001
APBB1IP	4.50132	protein coding	amyloid beta (A4) precursor protein-binding, family B, member 1 interacting protein	<0.001	<0.001
LCP2	5.14787	protein coding	lymphocyte cytosolic protein 2	<0.001	<0.001
LILRB2	9.29339	protein coding	leukocyte immunoglobulin-like receptor, subfamily B (with TM and ITIM domains), member 2	<0.001	<0.001
LILRA1	14.473	protein coding	leukocyte immunoglobulin-like receptor, subfamily A (with TM domain), member 1	<0.001	<0.001
PSMB9	3.04299	protein coding	proteasome subunit beta 9	<0.001	<0.001
LILRA6	8.39043	protein coding	leukocyte immunoglobulin-like receptor, subfamily A (with TM domain), member 6	<0.001	<0.001
IL18BP	2.34195	protein coding	interleukin 18 binding protein	<0.001	<0.001
TAP2	2.92684	protein coding	transporter 2, ATP-binding cassette, sub-family B (MDR/TAP)	<0.001	<0.001
PFKFB4	5.87926	protein coding	6-phosphofructo-2-kinase/fructose-2,6-biphosphatase 4	<0.001	<0.001
KCNJ15	12.3247	protein coding	potassium channel, inwardly rectifying subfamily J, member 15	<0.001	<0.001
LINC01272	16.7268	lincRNA	long intergenic non-protein coding RNA 1272	<0.001	<0.001
TNFRSF9	13.0254	protein coding	tumor necrosis factor receptor superfamily member 9	<0.001	<0.001
FKBP15	1.74204	protein coding	FK506 binding protein 15	<0.001	<0.001
NFKBIE	4.94685	protein coding	nuclear factor of kappa light polypeptide gene enhancer in B-cells inhibitor, epsilon	<0.001	<0.001
ADCY7	2.61994	protein coding	adenylate cyclase 7	<0.001	<0.001
MB21D1	2.60412	protein coding	Mab-21 domain containing 1	<0.001	<0.001
ICAM1	10.1538	protein coding	intercellular adhesion molecule 1	<0.001	<0.001
SOD2	8.25883	protein coding	superoxide dismutase 2, mitochondrial	<0.001	<0.001
PSTPIP2	4.74515	protein coding	proline-serine-threonine phosphatase interacting protein 2	<0.001	<0.001
PTPRC	4.74201	protein coding	protein tyrosine phosphatase, receptor type, C	<0.001	<0.001
PSMB10	2.23973	protein coding	proteasome subunit beta 10	<0.001	<0.001
CTSS	3.36668	protein coding	cathepsin S	<0.001	<0.001
FCER1G	3.83162	protein coding	Fc fragment of IgE, high affinity I, receptor for; gamma polypeptide	<0.001	<0.001
RAC2	5.72925	protein coding	ras-related C3 botulinum toxin substrate 2 (rho family, small GTP binding protein Rac2)	<0.001	<0.001
SNX20	6.8713	protein coding	sorting nexin 20	<0.001	<0.001
BTK	2.60676	protein coding	Bruton tyrosine kinase	<0.001	<0.001
CACNA1E	7.91726	protein coding	calcium channel, voltage-dependent, R type, alpha 1E subunit	<0.001	<0.001
HSP90B2P	1.67869	pseudogene	heat shock protein 90kDa beta family member 2, pseudogene	<0.001	<0.001
GBP2	1.97226	protein coding	guanylate binding protein 2, interferon-inducible	<0.001	<0.001
TYROBP	2.78759	protein coding	TYRO protein tyrosine kinase binding protein	<0.001	<0.001
BIRC3	4.90036	protein coding	baculoviral IAP repeat containing 3	<0.001	<0.001
IL4I1	12.7337	protein coding	interleukin 4 induced 1	<0.001	<0.001
PTGES	14.7164	protein coding	prostaglandin E synthase	<0.001	<0.001
TIFA	4.14414	protein coding	TRAF-interacting protein with forkhead-associated domain	<0.001	<0.001
CALR	1.73801	protein coding	calreticulin	<0.001	<0.001
PLA2G7	14.8161	protein coding	phospholipase A2 group VII	<0.001	<0.001
SIRPA	3.54559	protein coding	signal-regulatory protein alpha	<0.001	<0.001
SLC15A3	2.36829	protein coding	solute carrier family 15 (oligopeptide transporter), member 3	<0.001	<0.001
STAT2	1.86271	protein coding	signal transducer and activator of transcription 2	<0.001	<0.001
SP140	5.71549	protein coding	SP140 nuclear body protein	<0.001	<0.001
LILRB4	4.16376	protein coding	leukocyte immunoglobulin-like receptor, subfamily B (with TM and ITIM domains), member 4	<0.001	<0.001
GAPT	6.68192	protein coding	GRB2-binding adaptor protein, transmembrane	<0.001	<0.001
TNFRSF1B	3.79582	protein coding	tumor necrosis factor receptor superfamily member 1B	<0.001	<0.001
TRAF2	1.96452	protein coding	TNF receptor associated factor 2	<0.001	<0.001
LCP1	5.66529	protein coding	lymphocyte cytosolic protein 1 (L-plastin)	<0.001	<0.001
C15orf48	147.755	protein coding	chromosome 15 open reading frame 48	<0.001	<0.001
MYO1F	4.63716	protein coding	myosin IF	<0.001	<0.001
SNX10	4.21456	protein coding	sorting nexin 10	<0.001	<0.001
CSF2RB	7.33684	protein coding	colony stimulating factor 2 receptor, beta, low-affinity (granulocyte-macrophage)	<0.001	<0.001
IKZF1	3.73279	protein coding	IKAROS family zinc finger 1	<0.001	<0.001
HIVEP3	3.678	protein coding	human immunodeficiency virus type I enhancer binding protein 3	<0.001	<0.001
BCL2A1	27.922	protein coding	BCL2-related protein A1	<0.001	<0.001
GMFG	3.01234	protein coding	glia maturation factor, gamma	<0.001	<0.001
IL2RG	7.93807	protein coding	interleukin 2 receptor subunit gamma	<0.001	<0.001
SLC39A8	8.86454	protein coding	solute carrier family 39 (zinc transporter), member 8	<0.001	<0.001
WAS	3.71536	protein coding	Wiskott-Aldrich syndrome	<0.001	<0.001
LILRA5	18.7739	protein coding	leukocyte immunoglobulin-like receptor, subfamily A (with TM domain), member 5	<0.001	<0.001
MICB	2.69844	protein coding	MHC class I polypeptide-related sequence B	<0.001	<0.001
HK3	5.67991	protein coding	hexokinase 3 (white cell)	<0.001	<0.001
ANKRD22	24.711	protein coding	ankyrin repeat domain 22	<0.001	<0.001
CLEC5A	32.0718	protein coding	C-type lectin domain family 5 member A	<0.001	<0.001
AMPD3	8.1203	protein coding	adenosine monophosphate deaminase 3	<0.001	<0.001
HCK	5.59947	protein coding	HCK proto-oncogene, Src family tyrosine kinase	<0.001	<0.001
SIGLEC7	5.68723	protein coding	sialic acid binding Ig-like lectin 7	<0.001	<0.001
TACC3	2.18514	protein coding	transforming, acidic coiled-coil containing protein 3	<0.001	<0.001
ADA	2.42543	protein coding	adenosine deaminase	<0.001	<0.001
GCH1	6.83498	protein coding	GTP cyclohydrolase 1	<0.001	<0.001
NCF2	5.4203	protein coding	neutrophil cytosolic factor 2	<0.001	<0.001
CCRL2	5.95475	protein coding	chemokine (C-C motif) receptor-like 2	<0.001	<0.001
FAM78A	2.37214	protein coding	family with sequence similarity 78 member A	<0.001	<0.001
LILRB1	10.0237	protein coding	leukocyte immunoglobulin-like receptor, subfamily B (with TM and ITIM domains), member 1	<0.001	<0.001
PTPN6	3.63847	protein coding	protein tyrosine phosphatase, non-receptor type 6	<0.001	<0.001
ARHGDIB	2.86249	protein coding	Rho GDP dissociation inhibitor (GDI) beta	<0.001	<0.001
STAT1	2.62346	protein coding	signal transducer and activator of transcription 1	<0.001	<0.001
MEFV	8.22894	protein coding	Mediterranean fever	<0.001	<0.001
HCAR2	34.888	protein coding	hydroxycarboxylic acid receptor 2	<0.001	<0.001
CSK	2.58243	protein coding	c-src tyrosine kinase	<0.001	<0.001
NPL	2.19239	protein coding	N-acetylneuraminate pyruvate lyase (dihydrodipicolinate synthase)	<0.001	<0.001
CSTA	7.89131	protein coding	cystatin A	<0.001	<0.001
DDX60L	2.91762	protein coding	DEAD (Asp-Glu-Ala-Asp) box polypeptide 60-like	<0.001	<0.001
C19orf38	7.02659	protein coding	chromosome 19 open reading frame 38	<0.001	<0.001
CASP1	3.76863	protein coding	caspase 1	<0.001	<0.001
TMEM150B	2.98466	protein coding	transmembrane protein 150B	<0.001	<0.001
TREM1	21.5587	protein coding	triggering receptor expressed on myeloid cells 1	<0.001	<0.001
BIN2	3.98679	protein coding	bridging integrator 2	<0.001	<0.001
CHI3L2	60.7175	protein coding	chitinase 3 like 2	<0.001	<0.001
FAM26F	4.52516	protein coding	family with sequence similarity 26 member F	<0.001	<0.001
PATL1	1.6815	protein coding	protein associated with topoisomerase II homolog 1 (yeast)	<0.001	<0.001
CHI3L1	44.2447	protein coding	chitinase 3 like 1	<0.001	<0.001
ETV7	13.8397	protein coding	ets variant 7	<0.001	<0.001
AIM2	6.04873	protein coding	absent in melanoma 2	<0.001	<0.001
KYNU	4.87678	protein coding	kynureninase	<0.001	<0.001
IGSF6	5.8552	protein coding	immunoglobulin superfamily member 6	<0.001	<0.001
DOCK8	3.85811	protein coding	dedicator of cytokinesis 8	<0.001	<0.001
CFB	13.9535	protein coding	complement factor B	<0.001	<0.001
WDFY4	3.13158	protein coding	WDFY family member 4	<0.001	<0.001
GMIP	3.60723	protein coding	GEM interacting protein	<0.001	<0.001
DOCK10	3.10651	protein coding	dedicator of cytokinesis 10	<0.001	<0.001
SPI1	4.16798	protein coding	Spi-1 proto-oncogene	<0.001	<0.001
CD86	2.59025	protein coding	CD86 molecule	<0.001	<0.001
LILRB3	7.19341	protein coding	leukocyte immunoglobulin-like receptor, subfamily B (with TM and ITIM domains), member 3	<0.001	<0.001
SLC5A3	3.3921	protein coding	solute carrier family 5 (sodium/myo-inositol cotransporter), member 3	<0.001	<0.001
GPR132	3.67318	protein coding	G protein-coupled receptor 132	<0.001	<0.001
STXBP2	5.03008	protein coding	syntaxin binding protein 2	<0.001	<0.001
SAMSN1	7.15644	protein coding	SAM domain, SH3 domain and nuclear localization signals 1	<0.001	<0.001
SCIMP	4.33866	protein coding	SLP adaptor and CSK interacting membrane protein	<0.001	<0.001
GALNT6	6.26199	protein coding	polypeptide N-acetylgalactosaminyltransferase 6	<0.001	<0.001
RELT	5.50436	protein coding	RELT tumor necrosis factor receptor	<0.001	<0.001
ADAM8	9.65008	protein coding	ADAM metallopeptidase domain 8	<0.001	<0.001
IFIH1	3.21236	protein coding	interferon induced, with helicase C domain 1	<0.001	<0.001
NAGK	1.58616	protein coding	N-acetylglucosamine kinase	<0.001	<0.001
FBP1	15.9993	protein coding	fructose-bisphosphatase 1	<0.001	<0.001
NBEAL2	2.79463	protein coding	neurobeachin like 2	<0.001	<0.001
DENND1C	3.74879	protein coding	DENN/MADD domain containing 1C	<0.001	<0.001
TNFRSF10B	2.26969	protein coding	tumor necrosis factor receptor superfamily member 10b	<0.001	<0.001
PARP14	2.64783	protein coding	poly(ADP-ribose) polymerase family member 14	<0.001	<0.001
CD274	6.98252	protein coding	CD274 molecule	<0.001	<0.001
LYZ	5.85849	protein coding	lysozyme	<0.001	<0.001
CORO1A	4.49476	protein coding	coronin, actin binding protein, 1A	<0.001	<0.001
SP100	1.58794	protein coding	SP100 nuclear antigen	<0.001	<0.001
SLAMF8	5.43504	protein coding	SLAM family member 8	<0.001	<0.001
KCNJ2	4.49155	protein coding	potassium channel, inwardly rectifying subfamily J, member 2	<0.001	<0.001
TNFAIP2	4.43867	protein coding	TNF alpha induced protein 2	<0.001	<0.001
LAP3	2.61587	protein coding	leucine aminopeptidase 3	<0.001	<0.001
S100A9	11.3456	protein coding	S100 calcium binding protein A9	<0.001	<0.001
NOD2	6.7087	protein coding	nucleotide binding oligomerization domain containing 2	<0.001	<0.001
TNFAIP3	4.57339	protein coding	TNF alpha induced protein 3	<0.001	<0.001
RHOH	11.7043	protein coding	ras homolog family member H	<0.001	<0.001
OSCAR	8.09277	protein coding	osteoclast associated, immunoglobulin-like receptor	<0.001	<0.001
CD300A	5.48132	protein coding	CD300a molecule	<0.001	<0.001
RCC1	2.16754	protein coding	regulator of chromosome condensation 1	<0.001	<0.001
CARD9	4.16447	protein coding	caspase recruitment domain family member 9	<0.001	<0.001
PSME1	1.65911	protein coding	proteasome activator subunit 1	<0.001	<0.001
IL17RA	2.99654	protein coding	interleukin 17 receptor A	<0.001	<0.001
PARVG	2.95017	protein coding	parvin gamma	<0.001	<0.001
PRAM1	7.42015	protein coding	PML-RARA regulated adaptor molecule 1	<0.001	<0.001
FFAR2	18.7698	protein coding	free fatty acid receptor 2	<0.001	<0.001
ARHGAP30	3.62154	protein coding	Rho GTPase activating protein 30	<0.001	<0.001
CXCL9	10.0599	protein coding	chemokine (C-X-C motif) ligand 9	<0.001	<0.001
MCEMP1	35.8885	protein coding	mast cell-expressed membrane protein 1	<0.001	<0.001
CD1D	4.83835	protein coding	CD1d molecule	<0.001	<0.001
MNDA	4.25702	protein coding	myeloid cell nuclear differentiation antigen	<0.001	<0.001
CASP7	1.74126	protein coding	caspase 7	<0.001	<0.001
JAK3	6.49829	protein coding	Janus kinase 3	<0.001	<0.001
NPHP1	-1.76326	protein coding	nephronophthisis 1 (juvenile)	<0.001	<0.001
FPR2	28.2005	protein coding	formyl peptide receptor 2	<0.001	<0.001
TCIRG1	2.39676	protein coding	T-cell, immune regulator 1, ATPase, H+ transporting, lysosomal V0 subunit A3	<0.001	<0.001
IL15RA	3.08191	protein coding	interleukin 15 receptor subunit alpha	<0.001	<0.001
DGAT2	14.8432	protein coding	diacylglycerol O-acyltransferase 2	<0.001	<0.001
CD38	5.27134	protein coding	CD38 molecule	<0.001	<0.001
TLR8	4.51175	protein coding	toll-like receptor 8	<0.001	<0.001
SASH3	4.17851	protein coding	SAM and SH3 domain containing 3	<0.001	<0.001
C17orf62	1.92344	protein coding	chromosome 17 open reading frame 62	<0.001	<0.001
CSF3	151.306	protein coding	colony stimulating factor 3	<0.001	<0.001
RAB39A	3.41397	protein coding	RAB39A, member RAS oncogene family	<0.001	<0.001
FGD3	3.58189	protein coding	FYVE, RhoGEF and PH domain containing 3	<0.001	<0.001
PTK2B	2.73026	protein coding	protein tyrosine kinase 2 beta	<0.001	<0.001
GAB3	1.67287	protein coding	GRB2 associated binding protein 3	<0.001	<0.001
CHST11	3.36999	protein coding	carbohydrate (chondroitin 4) sulfotransferase 11	<0.001	<0.001
ABHD3	2.05763	protein coding	abhydrolase domain containing 3	<0.001	<0.001
PTAFR	5.30885	protein coding	platelet-activating factor receptor	<0.001	<0.001
EFHD2	2.81982	protein coding	EF-hand domain family member D2	<0.001	<0.001
CYBB	3.3708	protein coding	cytochrome b-245, beta polypeptide	<0.001	<0.001
NCF4	2.49329	protein coding	neutrophil cytosolic factor 4	<0.001	<0.001
HMHA1	2.9095	protein coding	histocompatibility (minor) HA-1	<0.001	<0.001
RGS19	2.9382	protein coding	regulator of G-protein signaling 19	<0.001	<0.001
ITGAX	9.20982	protein coding	integrin subunit alpha X	<0.001	<0.001
SELL	8.29707	protein coding	selectin L	<0.001	<0.001
FAM49B	2.45005	protein coding	family with sequence similarity 49 member B	<0.001	<0.001
LAPTM5	3.1378	protein coding	lysosomal protein transmembrane 5	<0.001	<0.001
BID	3.15091	protein coding	BH3 interacting domain death agonist	<0.001	<0.001
NINJ1	1.99378	protein coding	ninjurin 1	<0.001	<0.001
CYTH1	1.5476	protein coding	cytohesin 1	<0.001	<0.001
ZNF267	2.76447	protein coding	zinc finger protein 267	<0.001	<0.001
KIF21B	4.21763	protein coding	kinesin family member 21B	<0.001	<0.001
RPS6KA1	3.88388	protein coding	ribosomal protein S6 kinase, 90kDa, polypeptide 1	<0.001	<0.001
PIM2	4.08265	protein coding	Pim-2 proto-oncogene, serine/threonine kinase	<0.001	<0.001
CYBA	3.09621	protein coding	cytochrome b-245, alpha polypeptide	<0.001	<0.001
APOBEC3A	18.6312	protein coding	apolipoprotein B mRNA editing enzyme, catalytic polypeptide-like 3A	<0.001	<0.001
IRAK2	4.6328	protein coding	interleukin 1 receptor associated kinase 2	<0.001	<0.001
IPP	-1.603	protein coding	intracisternal A particle-promoted polypeptide	<0.001	<0.001
GPSM3	3.05935	protein coding	G-protein signaling modulator 3	<0.001	<0.001
RASSF5	3.74994	protein coding	Ras association (RalGDS/AF-6) domain family member 5	<0.001	<0.001
TNFSF10	4.0097	protein coding	tumor necrosis factor superfamily member 10	<0.001	<0.001
MAPKAPK3	2.72943	protein coding	mitogen-activated protein kinase-activated protein kinase 3	<0.001	<0.001
IL1RN	31.4762	protein coding	interleukin 1 receptor antagonist	<0.001	<0.001
FGR	7.55307	protein coding	FGR proto-oncogene, Src family tyrosine kinase	<0.001	<0.001
ARRB2	3.21286	protein coding	arrestin, beta 2	<0.001	<0.001
TNFAIP8L2	3.00281	protein coding	TNF alpha induced protein 8 like 2	<0.001	<0.001
LYRM9	-2.36559	protein coding	LYR motif containing 9	<0.001	<0.001
HK2	16.2021	protein coding	hexokinase 2	<0.001	<0.001
TMEM154	5.59219	protein coding	transmembrane protein 154	<0.001	<0.001
SLC16A3	7.4861	protein coding	solute carrier family 16 (monocarboxylate transporter), member 3	<0.001	<0.001
MXD1	5.32006	protein coding	MAX dimerization protein 1	<0.001	<0.001
LAT2	4.67935	protein coding	linker for activation of T-cells family member 2	<0.001	<0.001
CD33	2.59299	protein coding	CD33 molecule	<0.001	<0.001
GVINP1	2.31407	pseudogene	GTPase, very large interferon inducible pseudogene 1	<0.001	<0.001
SLAMF1	9.9237	protein coding	signaling lymphocytic activation molecule family member 1	<0.001	<0.001
VAV1	3.67277	protein coding	vav guanine nucleotide exchange factor 1	<0.001	<0.001
NRBP2	-2.03501	protein coding	nuclear receptor binding protein 2	<0.001	<0.001
APOBR	7.00588	protein coding	apolipoprotein B receptor	<0.001	<0.001
STK10	2.67485	protein coding	serine/threonine kinase 10	<0.001	<0.001
EMR2	7.94056	protein coding	adhesion G protein-coupled receptor E2	<0.001	<0.001
SEMA4A	4.6886	protein coding	sema domain, immunoglobulin domain (Ig), transmembrane domain (TM) and short cytoplasmic domain, (semaphorin) 4A	<0.001	<0.001
AMICA1	5.85189	protein coding	junction adhesion molecule like	<0.001	<0.001
GBP1P1	3.99538	pseudogene	guanylate binding protein 1, interferon-inducible pseudogene 1	<0.001	<0.001
SIRT7	1.66162	protein coding	sirtuin 7	<0.001	<0.001
RTN1	2.64972	protein coding	reticulon 1	<0.001	<0.001
CR1	3.35507	protein coding	complement component (3b/4b) receptor 1 (Knops blood group)	<0.001	<0.001
CD37	3.77597	protein coding	CD37 molecule	<0.001	<0.001
LTB	9.56023	protein coding	lymphotoxin beta	<0.001	<0.001
CXCL5	119.39	protein coding	chemokine (C-X-C motif) ligand 5	<0.001	<0.001
FERMT3	3.20221	protein coding	fermitin family member 3	<0.001	<0.001
TXNRD3	-1.68017	protein coding	thioredoxin reductase 3	<0.001	<0.001
IFNGR2	2.64516	protein coding	interferon gamma receptor 2 (interferon gamma transducer 1)	<0.001	<0.001
GCA	4.41836	protein coding	grancalcin	<0.001	<0.001
CXCL8	100.294	protein coding	chemokine (C-X-C motif) ligand 8	<0.001	<0.001
MIR21	3.07686	miRNA	microRNA 21	<0.001	<0.001
LPXN	2.70064	protein coding	leupaxin	<0.001	<0.001
S100A8	12.4253	protein coding	S100 calcium binding protein A8	<0.001	<0.001
FBXO6	2.21408	protein coding	F-box protein 6	<0.001	<0.001
LTA4H	1.93142	protein coding	leukotriene A4 hydrolase	<0.001	<0.001
HMGA1	3.20019	protein coding	high mobility group AT-hook 1	<0.001	<0.001
TYMP	6.18825	protein coding	thymidine phosphorylase	<0.001	<0.001
LOC727896	1.65188	lincRNA	uncharacterized LOC727896	<0.001	<0.001
TIMP1	3.21545	protein coding	TIMP metallopeptidase inhibitor 1	<0.001	<0.001
PIK3CD	2.86039	protein coding	phosphatidylinositol-4,5-bisphosphate 3-kinase catalytic subunit delta	<0.001	<0.001
SLAMF7	11.2938	protein coding	SLAM family member 7	<0.001	<0.001
ATP13A1	1.53168	protein coding	ATPase type 13A1	<0.001	<0.001
LRRC25	3.87537	protein coding	leucine rich repeat containing 25	<0.001	<0.001
GPR65	4.3392	protein coding	G protein-coupled receptor 65	<0.001	<0.001
TOP1	1.62892	protein coding	topoisomerase (DNA) I	<0.001	<0.001
CCL7	67.0743	protein coding	chemokine (C-C motif) ligand 7	<0.001	<0.001
CD300C	4.05265	protein coding	CD300c molecule	<0.001	<0.001
IL32	5.01804	protein coding	interleukin 32	<0.001	<0.001
ITGAM	3.1369	protein coding	integrin subunit alpha M	<0.001	<0.001
LINC01093	87.0773	lincRNA	long intergenic non-protein coding RNA 1093	<0.001	<0.001
AQP9	16.2722	protein coding	aquaporin 9	<0.001	<0.001
KLHL6	3.07989	protein coding	kelch like family member 6	<0.001	<0.001
KDM1B	1.64223	protein coding	lysine (K)-specific demethylase 1B	<0.001	<0.001
ADAR	1.6083	protein coding	adenosine deaminase, RNA-specific	<0.001	<0.001
DNAJA1	1.91324	protein coding	DnaJ heat shock protein family (Hsp40) member A1	<0.001	<0.001
KCNIP3	-2.4459	protein coding	Kv channel interacting protein 3	<0.001	<0.001
AMT	-2.39043	protein coding	aminomethyltransferase	<0.001	<0.001
DOK3	4.42253	protein coding	docking protein 3	<0.001	<0.001
PIK3R5	3.83281	protein coding	phosphoinositide-3-kinase regulatory subunit 5	<0.001	<0.001
P2RX7	2.7413	protein coding	purinergic receptor P2X, ligand gated ion channel, 7	<0.001	<0.001
SIGLEC9	4.22555	protein coding	sialic acid binding Ig-like lectin 9	<0.001	<0.001
PRG2	103.918	protein coding	proteoglycan 2, bone marrow (natural killer cell activator, eosinophil granule major basic protein)	<0.001	<0.001
PLEKHH2	-2.58077	protein coding	pleckstrin homology, MyTH4 and FERM domain containing H2	<0.001	<0.001
DTX3L	2.05754	protein coding	deltex 3 like, E3 ubiquitin ligase	<0.001	<0.001
PDIA6	1.56335	protein coding	protein disulfide isomerase family A member 6	<0.001	<0.001
ALOX5	4.24476	protein coding	arachidonate 5-lipoxygenase	<0.001	<0.001
FMNL1	4.09145	protein coding	formin like 1	<0.001	<0.001
MIR155HG	6.55055	lincRNA	MIR155 host gene	<0.001	<0.001
PGK1	2.29632	protein coding	phosphoglycerate kinase 1	<0.001	<0.001
BTD	-1.55242	protein coding	biotinidase	<0.001	<0.001
NUP210	4.85488	protein coding	nucleoporin 210kDa	<0.001	<0.001
CLEC4A	7.10432	protein coding	C-type lectin domain family 4 member A	<0.001	<0.001
ARL11	3.75981	protein coding	ADP ribosylation factor like GTPase 11	<0.001	<0.001
SLC7A7	2.97421	protein coding	solute carrier family 7 (amino acid transporter light chain, y+L system), member 7	<0.001	<0.001
IRF8	2.8159	protein coding	interferon regulatory factor 8	<0.001	<0.001
RASGRP4	3.63125	protein coding	RAS guanyl releasing protein 4	<0.001	<0.001
ARPC1B	2.11541	protein coding	actin related protein 2/3 complex subunit 1B	<0.001	<0.001
GPRIN3	2.8393	protein coding	GPRIN family member 3	<0.001	<0.001
LY86	2.7202	protein coding	lymphocyte antigen 86	<0.001	<0.001
SIGLEC10	11.017	protein coding	sialic acid binding Ig-like lectin 10	<0.001	<0.001
CASP4	3.25386	protein coding	caspase 4	<0.001	<0.001
ZNF449	-1.55923	protein coding	zinc finger protein 449	<0.001	<0.001
CD300E	23.6141	protein coding	CD300e molecule	<0.001	<0.001
LGALS9	2.63136	protein coding	lectin, galactoside-binding, soluble, 9	<0.001	<0.001
CXCL3	41.5703	protein coding	chemokine (C-X-C motif) ligand 3	<0.001	<0.001
APOL1	2.74134	protein coding	apolipoprotein L1	<0.001	<0.001
EAF2	2.57582	protein coding	ELL associated factor 2	<0.001	<0.001
HCAR3	30.5551	protein coding	hydroxycarboxylic acid receptor 3	<0.001	<0.001
NLRC4	5.56469	protein coding	NLR family, CARD domain containing 4	<0.001	<0.001
TNF	5.69004	protein coding	tumor necrosis factor	<0.001	<0.001
GLA	1.57814	protein coding	galactosidase alpha	<0.001	<0.001
GPR141	3.50839	protein coding	G protein-coupled receptor 141	<0.001	<0.001
SIPA1L2	5.00756	protein coding	signal-induced proliferation-associated 1 like 2	<0.001	<0.001
THEMIS2	3.95668	protein coding	thymocyte selection associated family member 2	<0.001	<0.001
MYO1G	7.93579	protein coding	myosin IG	<0.001	<0.001
LAIR1	2.74787	protein coding	leukocyte-associated immunoglobulin-like receptor 1	<0.001	<0.001
SELPLG	2.35693	protein coding	selectin P ligand	<0.001	<0.001
RRAD	8.45632	protein coding	Ras-related associated with diabetes	<0.001	<0.001
LILRA2	6.32337	protein coding	leukocyte immunoglobulin-like receptor, subfamily A (with TM domain), member 2	<0.001	<0.001
HCST	2.81355	protein coding	hematopoietic cell signal transducer	<0.001	<0.001
ARHGAP27	2.32229	protein coding	Rho GTPase activating protein 27	<0.001	<0.001
TAPBP	2.00736	protein coding	TAP binding protein (tapasin)	<0.001	<0.001
ZC3HAV1	1.68744	protein coding	zinc finger CCCH-type, antiviral 1	<0.001	<0.001
PNKD	2.07629	protein coding	paroxysmal nonkinesigenic dyskinesia	<0.001	<0.001
PARP12	2.11062	protein coding	poly(ADP-ribose) polymerase family member 12	<0.001	<0.001
EMR1	17.8123	protein coding	adhesion G protein-coupled receptor E1	<0.001	<0.001
C14orf132	-2.34277	lincRNA	chromosome 14 open reading frame 132	<0.001	<0.001
PROK2	18.1676	protein coding	prokineticin 2	<0.001	<0.001
HYOU1	1.90133	protein coding	hypoxia up-regulated 1	<0.001	<0.001
CCDC88B	3.07134	protein coding	coiled-coil domain containing 88B	<0.001	<0.001
REL	1.8437	protein coding	v-rel avian reticuloendotheliosis viral oncogene homolog	<0.001	<0.001
CD52	7.12701	protein coding	CD52 molecule	<0.001	<0.001
SIRPB1	9.41697	protein coding	signal-regulatory protein beta 1	<0.001	<0.001
SLC12A8	7.00787	protein coding	solute carrier family 12, member 8	<0.001	<0.001
MILR1	2.9904	protein coding	mast cell immunoglobulin-like receptor 1	<0.001	<0.001
GNA15	3.86673	protein coding	guanine nucleotide binding protein (G protein), alpha 15 (Gq class)	<0.001	<0.001
PLIN5	6.78997	protein coding	perilipin 5	<0.001	<0.001
HAVCR2	2.35518	protein coding	hepatitis A virus cellular receptor 2	<0.001	<0.001
ELF4	1.81019	protein coding	E74-like factor 4 (ets domain transcription factor)	<0.001	<0.001
TMEM132A	10.1885	protein coding	transmembrane protein 132A	<0.001	<0.001
H2AFY	1.64249	protein coding	H2A histone family member Y	<0.001	<0.001
DEF6	3.21325	protein coding	DEF6, guanine nucleotide exchange factor	<0.001	<0.001
TLR1	3.00914	protein coding	toll-like receptor 1	<0.001	<0.001
ARHGAP4	2.13497	protein coding	Rho GTPase activating protein 4	<0.001	<0.001
EZH2	2.23447	protein coding	enhancer of zeste 2 polycomb repressive complex 2 subunit	<0.001	<0.001
CD68	2.05242	protein coding	CD68 molecule	<0.001	<0.001
KCNAB2	2.26847	protein coding	potassium channel, voltage gated subfamily A regulatory beta subunit 2	<0.001	<0.001
DNAJB9	1.78042	protein coding	DnaJ heat shock protein family (Hsp40) member B9	<0.001	<0.001
PLXNC1	4.2245	protein coding	plexin C1	<0.001	<0.001
C3AR1	2.83079	protein coding	complement component 3a receptor 1	<0.001	<0.001
ITGB2-AS1	6.86825	antisense	ITGB2 antisense RNA 1	<0.001	<0.001
PREX1	2.85343	protein coding	phosphatidylinositol-3,4,5-trisphosphate-dependent Rac exchange factor 1	<0.001	<0.001
PDE4B	4.95261	protein coding	phosphodiesterase 4B	<0.001	<0.001
MRGPRF	-2.02363	protein coding	MAS related GPR family member F	<0.001	<0.001
SIPA1	1.87392	protein coding	signal-induced proliferation-associated 1	<0.001	<0.001
CFP	5.69594	protein coding	complement factor properdin	<0.001	<0.001
PDIA3	1.53947	protein coding	protein disulfide isomerase family A member 3	<0.001	<0.001
TET3	1.83364	protein coding	tet methylcytosine dioxygenase 3	<0.001	<0.001
PFKFB3	4.66074	protein coding	6-phosphofructo-2-kinase/fructose-2,6-biphosphatase 3	<0.001	<0.001
BAX	1.66613	protein coding	BCL2-associated X protein	<0.001	<0.001
ATP6V1B2	2.29877	protein coding	ATPase, H+ transporting, lysosomal 56/58kDa, V1 subunit B2	<0.001	<0.001
OSTF1	1.67143	protein coding	osteoclast stimulating factor 1	<0.001	<0.001
ADAM33	-1.97589	protein coding	ADAM metallopeptidase domain 33	<0.001	<0.001
TMEM71	5.72897	protein coding	transmembrane protein 71	<0.001	<0.001
IPMK	2.05586	protein coding	inositol polyphosphate multikinase	<0.001	<0.001
CCNF	1.66656	protein coding	cyclin F	<0.001	<0.001
LACTB	1.92869	protein coding	lactamase beta	<0.001	<0.001
MANF	2.01877	protein coding	mesencephalic astrocyte-derived neurotrophic factor	<0.001	<0.001
PRX	-1.8334	protein coding	periaxin	<0.001	<0.001
INPP5D	2.0973	protein coding	inositol polyphosphate-5-phosphatase D	<0.001	<0.001
LUCAT1	16.9138	lincRNA	lung cancer associated transcript 1 (non-protein coding)	<0.001	<0.001
HIF1A-AS2	8.71735	lincRNA	HIF1A antisense RNA 2	<0.001	<0.001
LPAR2	3.96831	protein coding	lysophosphatidic acid receptor 2	<0.001	<0.001
RBM47	3.54125	protein coding	RNA binding motif protein 47	<0.001	<0.001
HM13	1.81786	protein coding	histocompatibility (minor) 13	<0.001	<0.001
MIR371B	-35.3758	miRNA	microRNA 371b	<0.001	<0.001
TRAF3IP3	4.56699	protein coding	TRAF3 interacting protein 3	<0.001	<0.001
TRPC1	-1.79268	protein coding	transient receptor potential cation channel, subfamily C, member 1	<0.001	<0.001
FLJ32255	2.19117	lincRNA	uncharacterized LOC643977	<0.001	<0.001
CRLF3	1.67668	protein coding	cytokine receptor-like factor 3	<0.001	<0.001
PYCARD	2.48588	protein coding	PYD and CARD domain containing	<0.001	<0.001
ITGAL	5.45212	protein coding	integrin subunit alpha L	<0.001	<0.001
UHRF1	4.63927	protein coding	ubiquitin-like with PHD and ring finger domains 1	<0.001	<0.001
SAA1	62.7107	protein coding	serum amyloid A1	<0.001	<0.001
TRPM2	3.25702	protein coding	transient receptor potential cation channel, subfamily M, member 2	<0.001	<0.001
SRGN	4.88187	protein coding	serglycin	<0.001	<0.001
PDIA4	1.74609	protein coding	protein disulfide isomerase family A member 4	<0.001	<0.001
MAMDC2	-3.32379	protein coding	MAM domain containing 2	<0.001	<0.001
DENND4B	1.7236	protein coding	DENN/MADD domain containing 4B	<0.001	<0.001
PITPNM3	-4.04881	protein coding	PITPNM family member 3	<0.001	<0.001
PRKCD	2.98015	protein coding	protein kinase C, delta	<0.001	<0.001
RAB20	3.18467	protein coding	RAB20, member RAS oncogene family	<0.001	<0.001
PTPRE	3.10039	protein coding	protein tyrosine phosphatase, receptor type, E	<0.001	<0.001
GPR97	6.22487	protein coding	adhesion G protein-coupled receptor G3	<0.001	<0.001
SYT8	394.986	protein coding	synaptotagmin 8	<0.001	<0.001
SERPINB1	2.96619	protein coding	serpin peptidase inhibitor, clade B (ovalbumin), member 1	<0.001	<0.001
SAA2	43.7041	protein coding	serum amyloid A2	<0.001	<0.001
KCNA3	3.87139	protein coding	potassium channel, voltage gated shaker related subfamily A, member 3	<0.001	<0.001
CCR1	4.14447	protein coding	chemokine (C-C motif) receptor 1	<0.001	<0.001
CXCL6	103.462	protein coding	chemokine (C-X-C motif) ligand 6	<0.001	<0.001
CD40	4.70402	protein coding	CD40 molecule, TNF receptor superfamily member 5	<0.001	<0.001
CRYZL1	-1.58827	protein coding	crystallin zeta like 1	<0.001	<0.001
UNC13D	3.73055	protein coding	unc-13 homolog D (C. elegans)	<0.001	<0.001
CASS4	5.79917	protein coding	Cas scaffolding protein family member 4	<0.001	<0.001
CD180	2.98916	protein coding	CD180 molecule	<0.001	<0.001
RCC2	1.765	protein coding	regulator of chromosome condensation 2	<0.001	<0.001
CTF1	-2.0787	protein coding	cardiotrophin 1	<0.001	<0.001
PARP10	1.91059	protein coding	poly(ADP-ribose) polymerase family member 10	<0.001	<0.001
GPRIN1	2.3183	protein coding	G protein regulated inducer of neurite outgrowth 1	<0.001	<0.001
PIK3CG	2.7339	protein coding	phosphatidylinositol-4,5-bisphosphate 3-kinase catalytic subunit gamma	<0.001	<0.001
ZNF710	2.10158	protein coding	zinc finger protein 710	<0.001	<0.001
IRG1	73.3986	protein coding	immunoresponsive 1 homolog (mouse)	<0.001	<0.001
MYBPC3	6.38414	protein coding	myosin binding protein C, cardiac	<0.001	<0.001
SYK	2.61385	protein coding	spleen tyrosine kinase	<0.001	<0.001
TNFRSF10C	5.82679	protein coding	tumor necrosis factor receptor superfamily member 10c	<0.001	<0.001
CD300LB	8.4104	protein coding	CD300 molecule like family member b	<0.001	<0.001
FAM199X	-1.96638	protein coding	family with sequence similarity 199, X-linked	<0.001	<0.001
ATP8B2	-1.66245	protein coding	ATPase, aminophospholipid transporter, class I, type 8B, member 2	<0.001	<0.001
TYK2	1.5881	protein coding	tyrosine kinase 2	<0.001	<0.001
FCGR2A	4.31041	protein coding	Fc fragment of IgG, low affinity IIa, receptor (CD32)	<0.001	<0.001
IRF2	1.66077	protein coding	interferon regulatory factor 2	<0.001	<0.001
GPR84	11.7931	protein coding	G protein-coupled receptor 84	<0.001	<0.001
IL1B	43.5034	protein coding	interleukin 1 beta	<0.001	<0.001
SLC2A6	4.05388	protein coding	solute carrier family 2 (facilitated glucose transporter), member 6	<0.001	<0.001
GIMAP2	1.96553	protein coding	GTPase, IMAP family member 2	<0.001	<0.001
SLC19A1	3.15254	protein coding	solute carrier family 19 (folate transporter), member 1	<0.001	<0.001
RARRES1	8.63158	protein coding	retinoic acid receptor responder (tazarotene induced) 1	<0.001	<0.001
IFI35	2.13395	protein coding	interferon induced protein 35	<0.001	<0.001
TNFAIP6	10.4491	protein coding	TNF alpha induced protein 6	<0.001	<0.001
TNFSF14	9.05025	protein coding	tumor necrosis factor superfamily member 14	<0.001	<0.001
AOAH	3.13347	protein coding	acyloxyacyl hydrolase	<0.001	<0.001
LIF	12.9266	protein coding	leukemia inhibitory factor	<0.001	<0.001
P4HA1	2.14902	protein coding	prolyl 4-hydroxylase, alpha polypeptide I	<0.001	<0.001
FAM46B	-2.29938	protein coding	family with sequence similarity 46 member B	<0.001	<0.001
LTB4R	2.80159	protein coding	leukotriene B4 receptor	<0.001	<0.001
KIAA1551	1.71886	protein coding	KIAA1551	<0.001	<0.001
IFNAR2	1.96725	protein coding	interferon (alpha, beta and omega) receptor 2	<0.001	<0.001
COTL1	2.25168	protein coding	coactosin-like F-actin binding protein 1	<0.001	<0.001
SAMD9L	2.60286	protein coding	sterile alpha motif domain containing 9-like	<0.001	<0.001
GPR171	3.79961	protein coding	G protein-coupled receptor 171	<0.001	<0.001
CD4	1.78075	protein coding	CD4 molecule	<0.001	<0.001
CTNNBIP1	-1.52428	protein coding	catenin beta interacting protein 1	<0.001	<0.001
STARD4	2.01264	protein coding	StAR related lipid transfer domain containing 4	<0.001	<0.001
SLC25A37	3.87448	protein coding	solute carrier family 25 (mitochondrial iron transporter), member 37	<0.001	<0.001
KLHDC2	-1.6284	protein coding	kelch domain containing 2	<0.001	<0.001
MAFB	2.46563	protein coding	v-maf avian musculoaponeurotic fibrosarcoma oncogene homolog B	<0.001	<0.001
SLC24A4	4.35791	protein coding	solute carrier family 24 (sodium/potassium/calcium exchanger), member 4	<0.001	<0.001
DOK2	2.76516	protein coding	docking protein 2	<0.001	<0.001
LOC731424	16.5093	lincRNA	uncharacterized LOC731424	<0.001	<0.001
HSP90AA1	1.73356	protein coding	heat shock protein 90kDa alpha family class A member 1	<0.001	<0.001
LINC00673	29.6423	lincRNA	long intergenic non-protein coding RNA 673	<0.001	<0.001
LAIR2	14.9066	protein coding	leukocyte-associated immunoglobulin-like receptor 2	<0.001	<0.001
P2RY13	4.19292	protein coding	purinergic receptor P2Y, G-protein coupled, 13	<0.001	<0.001
ZBTB8A	-1.74037	protein coding	zinc finger and BTB domain containing 8A	<0.001	<0.001
MIR223	9.02328	miRNA	microRNA 223	<0.001	<0.001
INPP5A	-1.67797	protein coding	inositol polyphosphate-5-phosphatase A	<0.001	<0.001
RNF180	-1.90566	protein coding	ring finger protein 180	<0.001	<0.001
CACNB2	-2.23469	protein coding	calcium channel, voltage-dependent, beta 2 subunit	<0.001	<0.001
TREML3P	17.0164	pseudogene	triggering receptor expressed on myeloid cells like 3, pseudogene	<0.001	<0.001
PLXNB1	-1.83931	protein coding	plexin B1	<0.001	<0.001
TNFRSF10D	4.13011	protein coding	tumor necrosis factor receptor superfamily member 10d	<0.001	<0.001
ICA1L	-1.69558	protein coding	islet cell autoantigen 1 like	<0.001	<0.001
TLR10	6.49098	protein coding	toll-like receptor 10	<0.001	<0.001
HELB	2.62503	protein coding	helicase (DNA) B	<0.001	<0.001
EXD3	-1.78455	protein coding	exonuclease 3'-5' domain containing 3	<0.001	<0.001
NFKB2	2.90944	protein coding	nuclear factor of kappa light polypeptide gene enhancer in B-cells 2 (p49/p100)	<0.001	<0.001
SLC43A3	2.24675	protein coding	solute carrier family 43 member 3	<0.001	<0.001
NLRX1	-1.52715	protein coding	NLR family member X1	<0.001	<0.001
RP9P	-1.64044	pseudogene	retinitis pigmentosa 9 pseudogene	<0.001	<0.001
CD84	2.11304	protein coding	CD84 molecule	<0.001	<0.001
SPAG5	2.1655	protein coding	sperm associated antigen 5	<0.001	<0.001
STAP2	5.21245	protein coding	signal transducing adaptor family member 2	<0.001	<0.001
ADPGK	1.95477	protein coding	ADP-dependent glucokinase	<0.001	<0.001
RASSF2	-1.93459	protein coding	Ras association (RalGDS/AF-6) domain family member 2	<0.001	<0.001
NCKAP1L	2.02405	protein coding	NCK-associated protein 1-like	<0.001	<0.001
NLRP12	7.60601	protein coding	NLR family, pyrin domain containing 12	<0.001	<0.001
PML	1.60466	protein coding	promyelocytic leukemia	<0.001	<0.001
CYP7B1	4.01848	protein coding	cytochrome P450 family 7 subfamily B member 1	<0.001	<0.001
TGFB1	1.85776	protein coding	transforming growth factor beta 1	<0.001	<0.001
NEIL3	3.28973	protein coding	nei-like DNA glycosylase 3	<0.001	<0.001
TLR6	2.30544	protein coding	toll-like receptor 6	<0.001	<0.001
WARS	3.1583	protein coding	tryptophanyl-tRNA synthetase	<0.001	<0.001
NCF1	4.73365	protein coding	neutrophil cytosolic factor 1	<0.001	<0.001
SMARCA1	-2.00439	protein coding	SWI/SNF related, matrix associated, actin dependent regulator of chromatin, subfamily a, member 1	<0.001	<0.001
B3GALT4	-1.64734	protein coding	Beta-1,3-galactosyltransferase 4	<0.001	<0.001
IL21R	5.61312	protein coding	interleukin 21 receptor	<0.001	<0.001
TNFRSF14	2.02541	protein coding	tumor necrosis factor receptor superfamily member 14	<0.001	<0.001
SIGLEC5	7.10817	protein coding	sialic acid binding Ig-like lectin 5	<0.001	<0.001
FAM76A	-1.64346	protein coding	family with sequence similarity 76 member A	<0.001	<0.001
HCFC1R1	-2.08703	protein coding	host cell factor C1 regulator 1 (XPO1 dependent)	<0.001	<0.001
SERPINE2	7.22382	protein coding	serpin peptidase inhibitor, clade E (nexin, plasminogen activator inhibitor type 1), member 2	<0.001	<0.001
IL10RB	1.6122	protein coding	interleukin 10 receptor subunit beta	<0.001	<0.001
LRG1	14.7467	protein coding	leucine-rich alpha-2-glycoprotein 1	<0.001	<0.001
PLAUR	5.90486	protein coding	plasminogen activator, urokinase receptor	<0.001	<0.001
ACBD4	-1.8349	protein coding	acyl-CoA binding domain containing 4	<0.001	<0.001
MARCKS	1.9324	protein coding	myristoylated alanine-rich protein kinase C substrate	<0.001	<0.001
PARP9	1.85757	protein coding	poly(ADP-ribose) polymerase family member 9	<0.001	<0.001
ESYT1	-1.57009	protein coding	extended synaptotagmin-like protein 1	<0.001	<0.001
DBI	1.61117	protein coding	diazepam binding inhibitor (GABA receptor modulator, acyl-CoA binding protein)	<0.001	<0.001
PPOX	-1.55368	protein coding	protoporphyrinogen oxidase	<0.001	<0.001
STMN3	1.86431	protein coding	stathmin 3	<0.001	<0.001
SEMA4D	3.91787	protein coding	sema domain, immunoglobulin domain (Ig), transmembrane domain (TM) and short cytoplasmic domain, (semaphorin) 4D	<0.001	<0.001
SDF2L1	2.40386	protein coding	stromal cell-derived factor 2-like 1	<0.001	<0.001
ECHDC2	-1.70259	protein coding	enoyl-CoA hydratase domain containing 2	<0.001	<0.001
LAMA2	-2.30622	protein coding	laminin subunit alpha 2	<0.001	<0.001
RRAGD	2.14376	protein coding	Ras-related GTP binding D	<0.001	<0.001
MYD88	2.64658	protein coding	myeloid differentiation primary response 88	<0.001	<0.001
UBD	17.8619	protein coding	ubiquitin D	<0.001	<0.001
FXYD5	2.11785	protein coding	FXYD domain containing ion transport regulator 5	<0.001	<0.001
HRH2	5.08545	protein coding	histamine receptor H2	<0.001	<0.001
HSPA6	5.57732	protein coding	heat shock protein family A (Hsp70) member 6	<0.001	<0.001
LINC01127	12.5414	lincRNA	long intergenic non-protein coding RNA 1127	<0.001	<0.001
OGFR	1.77257	protein coding	opioid growth factor receptor	<0.001	<0.001
B2M	1.65773	protein coding	beta-2-microglobulin	<0.001	<0.001
HTRA4	13.6151	protein coding	HtrA serine peptidase 4	<0.001	<0.001
WFS1	-1.60074	protein coding	Wolfram syndrome 1 (wolframin)	<0.001	<0.001
BASP1	2.81115	protein coding	brain abundant, membrane attached signal protein 1	<0.001	<0.001
TMEM117	-1.63145	protein coding	transmembrane protein 117	<0.001	<0.001
SPOCK2	3.58419	protein coding	sparc/osteonectin, cwcv and kazal-like domains proteoglycan (testican) 2	<0.001	<0.001
ASGR2	6.82097	protein coding	asialoglycoprotein receptor 2	<0.001	<0.001
PTPN22	3.24913	protein coding	protein tyrosine phosphatase, non-receptor type 22 (lymphoid)	<0.001	<0.001
HIST1H3I	3.10782	protein coding	histone cluster 1, H3i	<0.001	<0.001
BAZ1A	2.1073	protein coding	bromodomain adjacent to zinc finger domain 1A	<0.001	<0.001
IL24	87.6004	protein coding	interleukin 24	<0.001	<0.001
ADAMTSL5	-1.68907	protein coding	ADAMTS like 5	<0.001	<0.001
CXCR1	8.04788	protein coding	chemokine (C-X-C motif) receptor 1	<0.001	<0.001
KLHDC7B	5.59691	protein coding	kelch domain containing 7B	<0.001	<0.001
PYGB	-2.34858	protein coding	phosphorylase, glycogen; brain	<0.001	<0.001
CXCL16	3.65051	protein coding	chemokine (C-X-C motif) ligand 16	<0.001	<0.001
CST7	5.09482	protein coding	cystatin F	<0.001	<0.001
DISC1	2.33248	protein coding	disrupted in schizophrenia 1	<0.001	<0.001
ITGA4	3.14749	protein coding	integrin subunit alpha 4	<0.001	<0.001
CYB5R4	1.6887	protein coding	cytochrome b5 reductase 4	<0.001	<0.001
STIP1	1.74462	protein coding	stress induced phosphoprotein 1	<0.001	<0.001
IL7R	7.63644	protein coding	interleukin 7 receptor	<0.001	<0.001
MLKL	2.73602	protein coding	mixed lineage kinase domain-like	<0.001	<0.001
IRF7	3.5017	protein coding	interferon regulatory factor 7	<0.001	<0.001
B4GALT5	1.88765	protein coding	UDP-Gal:betaGlcNAc beta 1,4- galactosyltransferase, polypeptide 5	<0.001	<0.001
S100A12	12.7331	protein coding	S100 calcium binding protein A12	<0.001	<0.001
RGS16	7.2893	protein coding	regulator of G-protein signaling 16	<0.001	<0.001
HILPDA	4.88301	protein coding	hypoxia inducible lipid droplet-associated	<0.001	<0.001
PPIF	2.57108	protein coding	peptidylprolyl isomerase F	<0.001	<0.001
ISM2	29.8376	protein coding	isthmin 2	<0.001	<0.001
ST8SIA4	3.03399	protein coding	ST8 alpha-N-acetyl-neuraminide alpha-2,8-sialyltransferase 4	<0.001	<0.001
PTPRJ	2.45867	protein coding	protein tyrosine phosphatase, receptor type, J	<0.001	<0.001
SEMA4B	2.79708	protein coding	sema domain, immunoglobulin domain (Ig), transmembrane domain (TM) and short cytoplasmic domain, (semaphorin) 4B	<0.001	<0.001
DMXL2	2.20155	protein coding	Dmx-like 2	<0.001	<0.001
SLCO3A1	2.45213	protein coding	solute carrier organic anion transporter family member 3A1	<0.001	<0.001
IGFLR1	2.51444	protein coding	IGF like family receptor 1	<0.001	<0.001
PFN2	-1.69788	protein coding	profilin 2	<0.001	<0.001
PLBD1	2.25441	protein coding	phospholipase B domain containing 1	<0.001	<0.001
MYCL	4.03037	protein coding	v-myc avian myelocytomatosis viral oncogene lung carcinoma derived homolog	<0.001	<0.001
TOM1L2	-1.70678	protein coding	target of myb1 like 2 membrane trafficking protein	<0.001	<0.001
ATG3	1.54267	protein coding	autophagy related 3	<0.001	<0.001
RHOG	2.10107	protein coding	ras homolog family member G	<0.001	<0.001
CCR5	5.59136	protein coding	chemokine (C-C motif) receptor 5 (gene/pseudogene)	<0.001	<0.001
MPZL3	3.64333	protein coding	myelin protein zero-like 3	<0.001	<0.001
NFE2	5.58927	protein coding	nuclear factor, erythroid 2	<0.001	<0.001
SLC11A2	1.68399	protein coding	solute carrier family 11 (proton-coupled divalent metal ion transporter), member 2	<0.001	<0.001
ARHGAP9	3.51495	protein coding	Rho GTPase activating protein 9	<0.001	<0.001
RETN	64.6282	protein coding	resistin	<0.001	<0.001
DEDD2	1.86737	protein coding	death effector domain containing 2	<0.001	<0.001
NOTUM	74.8192	protein coding	notum pectinacetylesterase homolog (Drosophila)	<0.001	<0.001
NFKBIA	2.68403	protein coding	nuclear factor of kappa light polypeptide gene enhancer in B-cells inhibitor, alpha	<0.001	<0.001
USP15	1.56364	protein coding	ubiquitin specific peptidase 15	<0.001	<0.001
GAL3ST3	-9.72497	protein coding	galactose-3-O-sulfotransferase 3	<0.001	<0.001
EIF4A3	1.97535	protein coding	eukaryotic translation initiation factor 4A3	<0.001	<0.001
CYTIP	5.36376	protein coding	cytohesin 1 interacting protein	<0.001	<0.001
GRINA	1.97657	protein coding	glutamate receptor, ionotropic, N-methyl D-aspartate-associated protein 1 (glutamate binding)	<0.001	<0.001
LIPA	1.68417	protein coding	lipase A, lysosomal acid, cholesterol esterase	<0.001	<0.001
CEACAM3	11.2723	protein coding	carcinoembryonic antigen-related cell adhesion molecule 3	<0.001	<0.001
PIK3R6	2.64306	protein coding	phosphoinositide-3-kinase regulatory subunit 6	<0.001	<0.001
PCBP4	-1.68527	protein coding	poly(rC) binding protein 4	<0.001	<0.001
CD69	6.9865	protein coding	CD69 molecule	<0.001	<0.001
FCGR1A	6.69948	protein coding	Fc fragment of IgG, high affinity Ia, receptor (CD64)	<0.001	<0.001
ALOX5AP	4.61003	protein coding	arachidonate 5-lipoxygenase-activating protein	<0.001	<0.001
ARHGAP25	1.98582	protein coding	Rho GTPase activating protein 25	<0.001	<0.001
TMEM140	1.96019	protein coding	transmembrane protein 140	<0.001	<0.001
CARF	-1.66936	protein coding	calcium responsive transcription factor	<0.001	<0.001
CXCL1	27.0872	protein coding	chemokine (C-X-C motif) ligand 1 (melanoma growth stimulating activity, alpha)	<0.001	<0.001
MCOLN2	5.46379	protein coding	mucolipin 2	<0.001	<0.001
UPP1	4.57813	protein coding	uridine phosphorylase 1	<0.001	<0.001
MTFP1	2.75959	protein coding	mitochondrial fission process 1	<0.001	<0.001
AGBL5	-1.78728	protein coding	ATP/GTP binding protein-like 5	<0.001	<0.001
NCOA7	1.78158	protein coding	nuclear receptor coactivator 7	<0.001	<0.001
ICAM3	2.81896	protein coding	intercellular adhesion molecule 3	<0.001	<0.001
SNORD14D	2.23748	snoRNA	small nucleolar RNA, C/D box 14D	<0.001	<0.001
PIGA	1.63802	protein coding	phosphatidylinositol glycan anchor biosynthesis class A	<0.001	<0.001
MXRA7	-1.64926	protein coding	matrix-remodelling associated 7	<0.001	<0.001
ABCA1	2.40265	protein coding	ATP binding cassette subfamily A member 1	<0.001	<0.001
ERO1L	2.20895	protein coding	endoplasmic reticulum oxidoreductase 1 alpha	<0.001	<0.001
CD109	-2.14176	protein coding	CD109 molecule	<0.001	<0.001
PGS1	2.28323	protein coding	phosphatidylglycerophosphate synthase 1	<0.001	<0.001
FGD2	2.17604	protein coding	FYVE, RhoGEF and PH domain containing 2	<0.001	<0.001
SKAP2	2.35141	protein coding	src kinase associated phosphoprotein 2	<0.001	<0.001
PLCB2	3.04286	protein coding	phospholipase C beta 2	<0.001	<0.001
CRYZ	-2.42773	protein coding	crystallin zeta	<0.001	<0.001
IL6	12.5748	protein coding	interleukin 6	<0.001	<0.001
LINC00883	-1.79209	lincRNA	DPPA2 upstream binding RNA	<0.001	<0.001
SSH2	2.28038	protein coding	slingshot protein phosphatase 2	<0.001	<0.001
CD82	3.55698	protein coding	CD82 molecule	<0.001	<0.001
CXCR2	7.3422	protein coding	chemokine (C-X-C motif) receptor 2	<0.001	<0.001
AVIL	2.21009	protein coding	advillin	<0.001	<0.001
FLVCR2	2.85942	protein coding	feline leukemia virus subgroup C cellular receptor family member 2	<0.001	<0.001
ESPL1	2.01237	protein coding	extra spindle pole bodies like 1, separase	<0.001	<0.001
ALDH1A3	3.68723	protein coding	aldehyde dehydrogenase 1 family member A3	<0.001	<0.001
PLSCR1	2.44382	protein coding	phospholipid scramblase 1	<0.001	<0.001
SHC1	1.62793	protein coding	SHC (Src homology 2 domain containing) transforming protein 1	<0.001	<0.001
SRR	-1.73581	protein coding	serine racemase	<0.001	<0.001
TNIP1	2.32968	protein coding	TNFAIP3 interacting protein 1	<0.001	<0.001
SIGLEC16	4.41316	pseudogene	sialic acid binding Ig-like lectin 16 (gene/pseudogene)	<0.001	<0.001
DHRS1	-1.77322	protein coding	dehydrogenase/reductase (SDR family) member 1	<0.001	<0.001
RRAS	-1.70195	protein coding	related RAS viral (r-ras) oncogene homolog	<0.001	<0.001
CKLF	1.93551	protein coding	chemokine-like factor	<0.001	<0.001
GPR161	-2.565	protein coding	G protein-coupled receptor 161	<0.001	<0.001
DNAJC7	1.51175	protein coding	DnaJ heat shock protein family (Hsp40) member C7	<0.001	<0.001
DPYD	2.01361	protein coding	dihydropyrimidine dehydrogenase	<0.001	<0.001
EVI2A	2.63074	protein coding	ecotropic viral integration site 2A	<0.001	<0.001
TAGLN	-1.97814	protein coding	transgelin	<0.001	<0.001
ARAP1	1.82695	protein coding	ArfGAP with RhoGAP domain, ankyrin repeat and PH domain 1	<0.001	<0.001
CSF3R	8.04879	protein coding	colony stimulating factor 3 receptor	<0.001	<0.001
CTSB	2.06751	protein coding	cathepsin B	<0.001	<0.001
ADM	7.40889	protein coding	adrenomedullin	<0.001	<0.001
CDKN1A	3.71388	protein coding	cyclin-dependent kinase inhibitor 1A (p21, Cip1)	<0.001	<0.001
UCP2	3.37599	protein coding	uncoupling protein 2 (mitochondrial, proton carrier)	<0.001	<0.001
CHST15	2.19888	protein coding	carbohydrate (N-acetylgalactosamine 4-sulfate 6-O) sulfotransferase 15	<0.001	<0.001
RYR3	-3.22665	protein coding	ryanodine receptor 3	<0.001	<0.001
JARID2	1.56618	protein coding	jumonji and AT-rich interaction domain containing 2	<0.001	<0.001
TPM1	-1.85105	protein coding	tropomyosin 1 (alpha)	<0.001	<0.001
NLRP3	5.09417	protein coding	NLR family, pyrin domain containing 3	<0.001	<0.001
TXNDC16	-1.61339	protein coding	thioredoxin domain containing 16	<0.001	<0.001
OPHN1	-1.93558	protein coding	oligophrenin 1	<0.001	<0.001
PTPN2	2.15684	protein coding	protein tyrosine phosphatase, non-receptor type 2	<0.001	<0.001
TMEM136	-1.60285	protein coding	transmembrane protein 136	<0.001	<0.001
TMEM206	1.63389	protein coding	transmembrane protein 206	<0.001	<0.001
LINC01270	3.25419	lincRNA	long intergenic non-protein coding RNA 1270	<0.001	<0.001
TMPPE	1.54217	protein coding	transmembrane protein with metallophosphoesterase domain	<0.001	<0.001
NEK3	-1.60811	protein coding	NIMA-related kinase 3	<0.001	<0.001
LIMD2	2.95196	protein coding	LIM domain containing 2	<0.001	<0.001
KIAA1614	-1.73544	protein coding	KIAA1614	<0.001	<0.001
RARRES3	2.42108	protein coding	retinoic acid receptor responder (tazarotene induced) 3	<0.001	<0.001
SEC23B	1.77857	protein coding	Sec23 homolog B, COPII coat complex component	<0.001	<0.001
ZDHHC18	1.65914	protein coding	zinc finger, DHHC-type containing 18	<0.001	<0.001
DNM2	1.53415	protein coding	dynamin 2	<0.001	<0.001
GSDMD	1.92136	protein coding	gasdermin D	<0.001	<0.001
DSTN	-1.81927	protein coding	destrin (actin depolymerizing factor)	<0.001	<0.001
VDR	4.04205	protein coding	vitamin D (1,25- dihydroxyvitamin D3) receptor	<0.001	<0.001
FCAR	15.9687	protein coding	Fc fragment of IgA receptor	<0.001	<0.001
SH3BP2	1.92984	protein coding	SH3-domain binding protein 2	<0.001	<0.001
LPCAT1	1.69436	protein coding	lysophosphatidylcholine acyltransferase 1	<0.001	<0.001
RNASE4	-1.76016	protein coding	ribonuclease, RNase A family, 4	<0.001	<0.001
SCART1	-2.10656	pseudogene	scavenger receptor protein family member	<0.001	<0.001
SH2B2	4.0958	protein coding	SH2B adaptor protein 2	<0.001	<0.001
DSE	2.17449	protein coding	dermatan sulfate epimerase	<0.001	<0.001
ENKUR	10.7224	protein coding	enkurin, TRPC channel interacting protein	<0.001	<0.001
ZC3H12A	4.46512	protein coding	zinc finger CCCH-type containing 12A	<0.001	<0.001
CYTH4	3.19401	protein coding	cytohesin 4	<0.001	<0.001
CCDC71L	5.54445	protein coding	coiled-coil domain containing 71-like	<0.001	<0.001
ARHGAP15	2.36128	protein coding	Rho GTPase activating protein 15	<0.001	<0.001
LGALS12	6.77159	protein coding	lectin, galactoside-binding, soluble, 12	<0.001	<0.001
GBP3	2.39668	protein coding	guanylate binding protein 3	<0.001	<0.001
CST6	36.5192	protein coding	cystatin E/M	<0.001	<0.001
LYSMD4	-1.80855	protein coding	LysM, putative peptidoglycan-binding, domain containing 4	<0.001	<0.001
CORO7	1.91479	protein coding	coronin 7	<0.001	<0.001
ST20	2.93566	protein coding	suppressor of tumorigenicity 20	<0.001	<0.001
SLC39A14	3.67433	protein coding	solute carrier family 39 (zinc transporter), member 14	<0.001	<0.001
PDPN	2.4691	protein coding	podoplanin	<0.001	<0.001
EPB41L5	-1.55054	protein coding	erythrocyte membrane protein band 4.1 like 5	<0.001	<0.001
OSM	13.6167	protein coding	oncostatin M	<0.001	<0.001
M6PR	1.56875	protein coding	mannose-6-phosphate receptor (cation dependent)	<0.001	<0.001
GTPBP1	1.75869	protein coding	GTP binding protein 1	<0.001	<0.001
ACSL5	2.57157	protein coding	acyl-CoA synthetase long-chain family member 5	<0.001	<0.001
SAPCD2	3.03144	protein coding	suppressor APC domain containing 2	<0.001	<0.001
HSPA5	2.09546	protein coding	heat shock protein family A (Hsp70) member 5	<0.001	<0.001
OCRL	-1.57423	protein coding	oculocerebrorenal syndrome of Lowe	<0.001	<0.001
SEPW1	-1.59733	protein coding	selenoprotein W, 1	<0.001	<0.001
GREM1	26.4085	protein coding	gremlin 1, DAN family BMP antagonist	<0.001	<0.001
FHL1	-2.43749	protein coding	four and a half LIM domains 1	<0.001	<0.001
C16orf86	-2.16335	protein coding	chromosome 16 open reading frame 86	<0.001	<0.001
DENND2C	-1.63813	protein coding	DENN/MADD domain containing 2C	<0.001	<0.001
SLC46A2	10.7722	protein coding	solute carrier family 46 member 2	<0.001	<0.001
ASGR1	4.83774	protein coding	asialoglycoprotein receptor 1	<0.001	<0.001
TNFSF15	3.53606	protein coding	tumor necrosis factor superfamily member 15	<0.001	<0.001
NFKB1	1.66258	protein coding	nuclear factor of kappa light polypeptide gene enhancer in B-cells 1	<0.001	<0.001
ACHE	5.68156	protein coding	acetylcholinesterase (Yt blood group)	<0.001	<0.001
ISG20	4.42006	protein coding	interferon stimulated exonuclease gene 20kDa	<0.001	<0.001
DNAJB11	1.88659	protein coding	DnaJ heat shock protein family (Hsp40) member B11	<0.001	<0.001
RHBDF2	2.49927	protein coding	rhomboid 5 homolog 2 (Drosophila)	<0.001	<0.001
IL27RA	3.05456	protein coding	interleukin 27 receptor subunit alpha	<0.001	<0.001
CYBRD1	-1.6727	protein coding	cytochrome b reductase 1	<0.001	<0.001
CRELD2	1.5801	protein coding	cysteine rich with EGF-like domains 2	<0.001	<0.001
ZBP1	5.41169	protein coding	Z-DNA binding protein 1	<0.001	<0.001
ADHFE1	-2.93776	protein coding	alcohol dehydrogenase, iron containing 1	<0.001	<0.001
AMZ1	7.78124	protein coding	archaelysin family metallopeptidase 1	<0.001	<0.001
SOX4	2.28104	protein coding	SRY-box 4	<0.001	<0.001
NAMPT	7.16373	protein coding	nicotinamide phosphoribosyltransferase	<0.001	<0.001
SLC2A3	4.41134	protein coding	solute carrier family 2 (facilitated glucose transporter), member 3	<0.001	<0.001
IL1R2	18.7905	protein coding	interleukin 1 receptor, type II	<0.001	<0.001
FPR1	6.94973	protein coding	formyl peptide receptor 1	<0.001	<0.001
MVP	1.58688	protein coding	major vault protein	<0.001	<0.001
MEI1	4.04768	protein coding	meiotic double-stranded break formation protein 1	<0.001	<0.001
FBXL2	-1.83966	protein coding	F-box and leucine-rich repeat protein 2	<0.001	<0.001
IFITM2	2.06095	protein coding	interferon induced transmembrane protein 2	<0.001	<0.001
GBGT1	2.13566	protein coding	globoside alpha-1,3-N-acetylgalactosaminyltransferase 1	<0.001	<0.001
PNPLA6	1.85787	protein coding	patatin like phospholipase domain containing 6	<0.001	<0.001
WDR78	-1.642	protein coding	WD repeat domain 78	<0.001	<0.001
SNORA73A	1.5273	snoRNA	small nucleolar RNA, H/ACA box 73A	<0.001	<0.001
PSD4	3.42944	protein coding	pleckstrin and Sec7 domain containing 4	<0.001	<0.001
NRBF2	1.54944	protein coding	nuclear receptor binding factor 2	<0.001	<0.001
IMPDH1	1.65977	protein coding	IMP (inosine 5'-monophosphate) dehydrogenase 1	<0.001	<0.001
BANP	1.74955	protein coding	BTG3 associated nuclear protein	<0.001	<0.001
IL18RAP	7.65606	protein coding	interleukin 18 receptor accessory protein	<0.001	<0.001
RNF149	2.67781	protein coding	ring finger protein 149	<0.001	<0.001
SCRN1	-1.65414	protein coding	secernin 1	<0.001	<0.001
SPTAN1	-1.60651	protein coding	spectrin, alpha, non-erythrocytic 1	<0.001	<0.001
EDARADD	1.9023	protein coding	EDAR-associated death domain	<0.001	<0.001
PARD3	-1.71862	protein coding	par-3 family cell polarity regulator	<0.001	<0.001
PSMA6	1.52709	protein coding	proteasome subunit alpha 6	<0.001	<0.001
KLF8	-1.81029	protein coding	Kruppel-like factor 8	<0.001	<0.001
ACADSB	-1.70117	protein coding	acyl-CoA dehydrogenase, short/branched chain	<0.001	<0.001
LOC100129316	-4.19705	lincRNA	uncharacterized LOC100129316	<0.001	<0.001
FLOT2	1.76279	protein coding	flotillin 2	<0.001	<0.001
DAK	-1.55522	protein coding	triokinase and FMN cyclase	<0.001	<0.001
IRF5	2.14851	protein coding	interferon regulatory factor 5	<0.001	<0.001
REM1	-2.43192	protein coding	RAS (RAD and GEM)-like GTP-binding 1	<0.001	<0.001
MMP12	10.2695	protein coding	matrix metallopeptidase 12	<0.001	<0.001
RALGDS	1.55401	protein coding	ral guanine nucleotide dissociation stimulator	<0.001	<0.001
MMP1	125.313	protein coding	matrix metallopeptidase 1	<0.001	<0.001
GSAP	2.53977	protein coding	gamma-secretase activating protein	<0.001	<0.001
ASCL2	4.4836	protein coding	achaete-scute family bHLH transcription factor 2	<0.001	<0.001
SERTM1	-7.91966	protein coding	serine-rich and transmembrane domain containing 1	<0.001	<0.001
C14orf37	-1.78771	protein coding	chromosome 14 open reading frame 37	<0.001	<0.001
TMEM200B	-1.85961	protein coding	transmembrane protein 200B	<0.001	<0.001
AGAP2	2.30412	protein coding	ArfGAP with GTPase domain, ankyrin repeat and PH domain 2	<0.001	<0.001
ZHX3	-1.60706	protein coding	zinc fingers and homeoboxes 3	<0.001	<0.001
PNMAL1	-3.89276	protein coding	paraneoplastic Ma antigen family-like 1	<0.001	<0.001
C19orf35	4.70353	protein coding	chromosome 19 open reading frame 35	<0.001	<0.001
LOC284837	3.65557	lincRNA	uncharacterized LOC284837	<0.001	<0.001
CMTM6	1.7191	protein coding	CKLF-like MARVEL transmembrane domain containing 6	<0.001	<0.001
HERPUD1	1.52832	protein coding	homocysteine-inducible, endoplasmic reticulum stress-inducible, ubiquitin-like domain member 1	<0.001	<0.001
ADORA2B	6.22153	protein coding	adenosine A2b receptor	<0.001	<0.001
PCNA	1.56234	protein coding	proliferating cell nuclear antigen	<0.001	<0.001
PBX4	3.96623	protein coding	pre-B-cell leukemia homeobox 4	<0.001	<0.001
FKBP4	1.86227	protein coding	FK506 binding protein 4	<0.001	<0.001
NICN1	-1.76495	protein coding	nicolin 1	<0.001	<0.001
TLR2	4.99412	protein coding	toll-like receptor 2	<0.001	<0.001
SIGLEC12	14.0935	protein coding	sialic acid binding Ig-like lectin 12 (gene/pseudogene)	<0.001	<0.001
AGTRAP	2.13082	protein coding	angiotensin II receptor-associated protein	<0.001	<0.001
AHNAK	-1.75979	protein coding	AHNAK nucleoprotein	<0.001	<0.001
DDHD2	-1.5934	protein coding	DDHD domain containing 2	<0.001	<0.001
SAMD9	1.88363	protein coding	sterile alpha motif domain containing 9	<0.001	<0.001
NME5	-1.62568	protein coding	NME/NM23 family member 5	<0.001	<0.001
IFNGR1	2.02082	protein coding	interferon gamma receptor 1	<0.001	<0.001
PTGS2	8.74416	protein coding	prostaglandin-endoperoxide synthase 2 (prostaglandin G/H synthase and cyclooxygenase)	<0.001	<0.001
VCAN	2.52987	protein coding	versican	<0.001	<0.001
PTPN7	4.1221	protein coding	protein tyrosine phosphatase, non-receptor type 7	<0.001	<0.001
ECE1	1.83857	protein coding	endothelin converting enzyme 1	<0.001	<0.001
RAB24	2.03268	protein coding	RAB24, member RAS oncogene family	<0.001	<0.001
OXCT1	-1.79368	protein coding	3-oxoacid CoA-transferase 1	<0.001	<0.001
VMP1	2.01457	protein coding	vacuole membrane protein 1	<0.001	<0.001
ALDH6A1	-1.78171	protein coding	aldehyde dehydrogenase 6 family member A1	<0.001	<0.001
SSBP2	-1.64943	protein coding	single-stranded DNA binding protein 2	<0.001	<0.001
CLEC7A	4.17189	protein coding	C-type lectin domain family 7 member A	<0.001	<0.001
IFNAR1	1.51725	protein coding	interferon (alpha, beta and omega) receptor 1	<0.001	<0.001
RMDN1	-1.54596	protein coding	regulator of microtubule dynamics 1	<0.001	<0.001
UBE2D1	1.7618	protein coding	ubiquitin conjugating enzyme E2D 1	<0.001	<0.001
BACH1	1.94247	protein coding	BTB and CNC homology 1, basic leucine zipper transcription factor 1	<0.001	<0.001
HLA-DRA	2.47884	protein coding	major histocompatibility complex, class II, DR alpha	<0.001	<0.001
SERPINB9	3.25135	protein coding	serpin peptidase inhibitor, clade B (ovalbumin), member 9	<0.001	<0.001
SLC39A13	-1.53831	protein coding	solute carrier family 39 (zinc transporter), member 13	<0.001	<0.001
CD101	2.34499	protein coding	CD101 molecule	<0.001	<0.001
SSPN	-1.97514	protein coding	sarcospan	<0.001	<0.001
MAST3	1.79628	protein coding	microtubule associated serine/threonine kinase 3	<0.001	<0.001
CDC6	2.61217	protein coding	cell division cycle 6	<0.001	<0.001
HN1	2.04445	protein coding	hematological and neurological expressed 1	<0.001	<0.001
PLIN3	1.82773	protein coding	perilipin 3	<0.001	<0.001
VAMP8	2.28997	protein coding	vesicle associated membrane protein 8	<0.001	<0.001
CASP8	1.67048	protein coding	caspase 8	<0.001	<0.001
ZC3H12B	-1.87185	protein coding	zinc finger CCCH-type containing 12B	<0.001	<0.001
ABCC9	-1.77848	protein coding	ATP binding cassette subfamily C member 9	<0.001	<0.001
OAS3	3.30866	protein coding	2'-5'-oligoadenylate synthetase 3	<0.001	<0.001
PTPN21	-1.62767	protein coding	protein tyrosine phosphatase, non-receptor type 21	<0.001	<0.001
BATF	5.31396	protein coding	basic leucine zipper transcription factor, ATF-like	<0.001	<0.001
ACAP1	3.78635	protein coding	ArfGAP with coiled-coil, ankyrin repeat and PH domains 1	<0.001	<0.001
ZNFX1	1.60924	protein coding	zinc finger, NFX1-type containing 1	<0.001	<0.001
SH3BP1	2.98707	protein coding	SH3-domain binding protein 1	<0.001	<0.001
MAMDC4	2.3247	protein coding	MAM domain containing 4	<0.001	<0.001
CCL5	4.26959	protein coding	chemokine (C-C motif) ligand 5	<0.001	<0.001
DOCK5	2.05087	protein coding	dedicator of cytokinesis 5	<0.001	<0.001
KANK2	-1.59407	protein coding	KN motif and ankyrin repeat domains 2	<0.001	<0.001
KBTBD8	3.05091	protein coding	kelch repeat and BTB (POZ) domain containing 8	<0.001	<0.001
TGFB1I1	-1.77315	protein coding	transforming growth factor beta 1 induced transcript 1	<0.001	<0.001
NETO2	3.96613	protein coding	neuropilin and tolloid like 2	<0.001	<0.001
CAV1	-1.86843	protein coding	caveolin 1	<0.001	<0.001
ENO1	1.95057	protein coding	enolase 1, (alpha)	<0.001	<0.001
B3GNTL1	2.26022	protein coding	UDP-GlcNAc:betaGal beta-1,3-N-acetylglucosaminyltransferase-like 1	<0.001	<0.001
TBC1D2	2.80739	protein coding	TBC1 domain family member 2	<0.001	<0.001
ALDH2	-1.54061	protein coding	aldehyde dehydrogenase 2 family (mitochondrial)	<0.001	<0.001
IKBKE	2.36884	protein coding	inhibitor of kappa light polypeptide gene enhancer in B-cells, kinase epsilon	<0.001	<0.001
PAIP2B	-1.92594	protein coding	poly(A) binding protein interacting protein 2B	<0.001	<0.001
DHX34	1.86132	protein coding	DEAH (Asp-Glu-Ala-His) box polypeptide 34	<0.001	<0.001
LMNB2	1.65263	protein coding	lamin B2	<0.001	<0.001
CIRBP	-1.55293	protein coding	cold inducible RNA binding protein	<0.001	<0.001
MTF1	1.83095	protein coding	metal-regulatory transcription factor 1	<0.001	<0.001
TRIM25	2.01786	protein coding	tripartite motif containing 25	<0.001	<0.001
CLEC4D	10.0954	protein coding	C-type lectin domain family 4 member D	<0.001	<0.001
CMTM7	1.82807	protein coding	CKLF-like MARVEL transmembrane domain containing 7	<0.001	<0.001
CAV2	-1.59443	protein coding	caveolin 2	<0.001	<0.001
TMEM47	-1.79201	protein coding	transmembrane protein 47	<0.001	<0.001
BMP2	2.76238	protein coding	bone morphogenetic protein 2	<0.001	<0.001
LINC00623	2.63701	lincRNA	long intergenic non-protein coding RNA 623	<0.001	<0.001
TUBG2	-1.62309	protein coding	tubulin gamma 2	<0.001	<0.001
ALPL	5.09339	protein coding	alkaline phosphatase, liver/bone/kidney	<0.001	<0.001
COL27A1	2.87133	protein coding	collagen, type XXVII, alpha 1	<0.001	<0.001
TOR4A	2.60395	protein coding	torsin family 4, member A	<0.001	<0.001
TMC8	2.46578	protein coding	transmembrane channel like 8	<0.001	<0.001
GKN1	228.973	protein coding	gastrokine 1	<0.001	<0.001
SCO2	2.23849	protein coding	SCO2 cytochrome c oxidase assembly protein	<0.001	<0.001
PRR15	8.5245	protein coding	proline rich 15	<0.001	<0.001
TLR4	2.00885	protein coding	toll-like receptor 4	<0.001	<0.001
CLPB	1.522	protein coding	ClpB homolog, mitochondrial AAA ATPase chaperonin	<0.001	<0.001
POLD1	1.64069	protein coding	polymerase (DNA directed), delta 1, catalytic subunit	<0.001	<0.001
CANT1	1.51702	protein coding	calcium activated nucleotidase 1	<0.001	<0.001
CLEC6A	13.3225	protein coding	C-type lectin domain family 6 member A	<0.001	<0.001
CEP112	-1.52356	protein coding	centrosomal protein 112kDa	<0.001	<0.001
RASAL3	3.11584	protein coding	RAS protein activator like 3	<0.001	<0.001
MMP25	5.70085	protein coding	matrix metallopeptidase 25	<0.001	<0.001
LIMK2	2.76608	protein coding	LIM domain kinase 2	<0.001	<0.001
TMPO	1.52047	protein coding	thymopoietin	<0.001	<0.001
KIF13A	-1.62839	protein coding	kinesin family member 13A	<0.001	<0.001
MARCO	13.2952	protein coding	macrophage receptor with collagenous structure	<0.001	<0.001
AHNAK2	-2.2634	protein coding	AHNAK nucleoprotein 2	<0.001	<0.001
ARHGAP6	-2.26246	protein coding	Rho GTPase activating protein 6	<0.001	<0.001
LINC00933	-2.74882	pseudogene	long intergenic non-protein coding RNA 933	<0.001	<0.001
SLA	3.99125	protein coding	Src-like-adaptor	<0.001	<0.001
TCF7	3.00241	protein coding	transcription factor 7 (T-cell specific, HMG-box)	<0.001	<0.001
CCL19	14.0002	protein coding	chemokine (C-C motif) ligand 19	<0.001	<0.001
ACSM1	-4.11136	protein coding	acyl-CoA synthetase medium-chain family member 1	<0.001	<0.001
GSN	-1.63331	protein coding	gelsolin	<0.001	<0.001
MAP6	-1.66023	protein coding	microtubule associated protein 6	<0.001	<0.001
MROH8	-1.93857	protein coding	maestro heat-like repeat family member 8	<0.001	<0.001
NOG	43.309	protein coding	noggin	<0.001	<0.001
SIRPB2	3.00854	protein coding	signal-regulatory protein beta 2	<0.001	<0.001
PSTPIP1	2.70062	protein coding	proline-serine-threonine phosphatase interacting protein 1	<0.001	<0.001
AMPD2	1.88333	protein coding	adenosine monophosphate deaminase 2	<0.001	<0.001
CLEC2B	1.82075	protein coding	C-type lectin domain family 2 member B	<0.001	<0.001
PDCD1	5.47278	protein coding	programmed cell death 1	<0.001	<0.001
NEO1	-1.65508	protein coding	neogenin 1	<0.001	<0.001
NBEA	-1.73463	protein coding	neurobeachin	<0.001	<0.001
CXCR4	4.4701	protein coding	chemokine (C-X-C motif) receptor 4	<0.001	<0.001
IL18R1	4.32891	protein coding	interleukin 18 receptor 1	<0.001	<0.001
N4BP1	1.69223	protein coding	NEDD4 binding protein 1	<0.001	<0.001
TRIB1	3.29909	protein coding	tribbles pseudokinase 1	<0.001	<0.001
AIM1	2.48349	protein coding	absent in melanoma 1	<0.001	<0.001
DDX60	2.02098	protein coding	DEAD (Asp-Glu-Ala-Asp) box polypeptide 60	<0.001	<0.001
RAI2	-1.95391	protein coding	retinoic acid induced 2	<0.001	<0.001
PCK2	1.99193	protein coding	phosphoenolpyruvate carboxykinase 2 (mitochondrial)	<0.001	<0.001
ARL5B	1.57975	protein coding	ADP ribosylation factor like GTPase 5B	<0.001	<0.001
TNFRSF10A	2.79377	protein coding	tumor necrosis factor receptor superfamily member 10a	<0.001	<0.001
RGS4	6.87306	protein coding	regulator of G-protein signaling 4	<0.001	<0.001
GPD2	1.73278	protein coding	glycerol-3-phosphate dehydrogenase 2	<0.001	<0.001
SPN	3.88357	protein coding	sialophorin	<0.001	<0.001
TCEAL4	-1.79755	protein coding	transcription elongation factor A (SII)-like 4	<0.001	<0.001
LAMB2	-1.5638	protein coding	laminin subunit beta 2	<0.001	<0.001
SLC38A11	-3.23423	protein coding	solute carrier family 38 member 11	<0.001	<0.001
FCGR3B	6.38438	protein coding	Fc fragment of IgG, low affinity IIIb, receptor (CD16b)	<0.001	<0.001
HMGN2P46	5.68218	pseudogene	high mobility group nucleosomal binding domain 2 pseudogene 46	<0.001	<0.001
EREG	31.6867	protein coding	epiregulin	<0.001	<0.001
VPS9D1	2.07418	protein coding	VPS9 domain containing 1	<0.001	<0.001
ITGB7	4.85217	protein coding	integrin subunit beta 7	<0.001	<0.001
LOC155060	-1.70892	pseudogene	AI894139 pseudogene	<0.001	<0.001
IFIT2	3.46566	protein coding	interferon induced protein with tetratricopeptide repeats 2	<0.001	<0.001
YIF1B	1.56252	protein coding	Yip1 interacting factor homolog B (S. cerevisiae)	<0.001	<0.001
MYO7B	6.05432	protein coding	myosin VIIB	<0.001	<0.001
SLC22A4	3.24094	protein coding	solute carrier family 22 (organic cation/zwitterion transporter), member 4	<0.001	<0.001
TTLL4	1.61822	protein coding	tubulin tyrosine ligase like 4	<0.001	<0.001
EVI2B	2.83504	protein coding	ecotropic viral integration site 2B	<0.001	<0.001
SLC38A5	3.9534	protein coding	solute carrier family 38 member 5	<0.001	<0.001
SPATC1	9.20765	protein coding	spermatogenesis and centriole associated 1	<0.001	<0.001
APOO	2.41255	protein coding	apolipoprotein O	<0.001	<0.001
S100Z	5.26044	protein coding	S100 calcium binding protein Z	<0.001	<0.001
ATP13A2	1.5028	protein coding	ATPase type 13A2	<0.001	<0.001
MX1	3.70994	protein coding	MX dynamin-like GTPase 1	<0.001	<0.001
ATL1	-1.78647	protein coding	atlastin GTPase 1	<0.001	<0.001
CCL20	104.724	protein coding	chemokine (C-C motif) ligand 20	<0.001	<0.001
IER3	4.65708	protein coding	immediate early response 3	<0.001	<0.001
MAP3K1	2.08865	protein coding	mitogen-activated protein kinase kinase kinase 1, E3 ubiquitin protein ligase	<0.001	<0.001
PDSS1	2.19872	protein coding	prenyl (decaprenyl) diphosphate synthase, subunit 1	<0.001	<0.001
PDLIM7	-1.88688	protein coding	PDZ and LIM domain 7	<0.001	<0.001
LUM	2.00799	protein coding	lumican	<0.001	<0.001
USP46-AS1	-1.94984	lincRNA	USP46 antisense RNA 1	<0.001	<0.001
HSPB2	-1.87683	protein coding	heat shock protein family B (small) member 2	<0.001	<0.001
LXN	1.66959	protein coding	latexin	<0.001	<0.001
IL1A	65.8383	protein coding	interleukin 1 alpha	<0.001	<0.001
CRACR2A	1.9449	protein coding	calcium release activated channel regulator 2A	<0.001	<0.001
C9orf9	-1.78065	protein coding	chromosome 9 open reading frame 9	<0.001	<0.001
TNFRSF4	4.42571	protein coding	tumor necrosis factor receptor superfamily member 4	<0.001	<0.001
RGS14	2.17693	protein coding	regulator of G-protein signaling 14	<0.001	<0.001
TGFA	2.81127	protein coding	transforming growth factor alpha	<0.001	<0.001
TNFSF8	1.98921	protein coding	tumor necrosis factor superfamily member 8	<0.001	<0.001
TLE3	2.16433	protein coding	transducin like enhancer of split 3	<0.001	<0.001
HSPD1	1.69618	protein coding	heat shock protein family D (Hsp60) member 1	<0.001	<0.001
NME8	3.28864	protein coding	NME/NM23 family member 8	<0.001	<0.001
HIST1H2BD	1.70479	protein coding	histone cluster 1, H2bd	<0.001	<0.001
FKBP9	-1.69762	protein coding	FK506 binding protein 9	<0.001	<0.001
APBA1	-1.66978	protein coding	amyloid beta (A4) precursor protein-binding, family A, member 1	<0.001	<0.001
CLDN19	34.0997	protein coding	claudin 19	<0.001	<0.001
GK3P	12.2582	pseudogene	glycerol kinase 3 pseudogene	<0.001	<0.001
SVIL	-2.02607	protein coding	supervillin	<0.001	<0.001
TMEM220	-1.60797	protein coding	transmembrane protein 220	<0.001	<0.001
LOC100506585	3.28249	lincRNA	uncharacterized LOC100506585	<0.001	<0.001
PGR	-2.27012	protein coding	progesterone receptor	<0.001	<0.001
CXorf21	2.88442	protein coding	chromosome X open reading frame 21	<0.001	<0.001
P2RY6	2.54989	protein coding	pyrimidinergic receptor P2Y, G-protein coupled, 6	<0.001	<0.001
CYP2E1	-2.78386	protein coding	cytochrome P450 family 2 subfamily E member 1	<0.001	<0.001
IVNS1ABP	2.88478	protein coding	influenza virus NS1A binding protein	<0.001	<0.001
COL4A6	-2.25689	protein coding	collagen, type IV, alpha 6	<0.001	<0.001
CD58	1.76485	protein coding	CD58 molecule	<0.001	<0.001
DMPK	-2.07056	protein coding	dystrophia myotonica protein kinase	<0.001	<0.001
DSTNP2	-1.63636	pseudogene	destrin (actin depolymerizing factor) pseudogene 2	<0.001	<0.001
CYP26B1	4.31875	protein coding	cytochrome P450 family 26 subfamily B member 1	<0.001	<0.001
LAMP3	11.057	protein coding	lysosomal-associated membrane protein 3	<0.001	<0.001
MYZAP	-2.3697	protein coding	myocardial zonula adherens protein	<0.001	<0.001
GRIN3A	3.76455	protein coding	glutamate receptor, ionotropic, N-methyl-D-aspartate 3A	<0.001	<0.001
MRPS6	1.52919	protein coding	mitochondrial ribosomal protein S6	<0.001	<0.001
RCSD1	1.86915	protein coding	RCSD domain containing 1	<0.001	<0.001
C1QTNF7	-2.35551	protein coding	C1q and tumor necrosis factor related protein 7	<0.001	<0.001
TRAF3	1.507	protein coding	TNF receptor associated factor 3	<0.001	<0.001
METTL7B	3.74305	protein coding	methyltransferase like 7B	<0.001	<0.001
S1PR4	3.30333	protein coding	sphingosine-1-phosphate receptor 4	<0.001	<0.001
SORL1	3.44132	protein coding	sortilin-related receptor, L(DLR class) A repeats containing	<0.001	<0.001
LIPN	13.0581	protein coding	lipase, family member N	<0.001	<0.001
NANS	1.73889	protein coding	N-acetylneuraminate synthase	<0.001	<0.001
PLAT	1.9311	protein coding	plasminogen activator, tissue	<0.001	<0.001
TET2	1.75944	protein coding	tet methylcytosine dioxygenase 2	<0.001	<0.001
HLA-B	2.11218	protein coding	major histocompatibility complex, class I, B	<0.001	<0.001
HELZ2	2.44065	protein coding	helicase with zinc finger 2, transcriptional coactivator	<0.001	<0.001
PCYT1B	-2.55799	protein coding	phosphate cytidylyltransferase 1, choline, beta	<0.001	<0.001
ASCC3	1.56281	protein coding	activating signal cointegrator 1 complex subunit 3	<0.001	<0.001
PDZD4	-2.01311	protein coding	PDZ domain containing 4	<0.001	<0.001
PGM5	-2.08081	protein coding	phosphoglucomutase 5	<0.001	<0.001
CTSL	2.08976	protein coding	cathepsin L	<0.001	<0.001
SLC12A6	1.96089	protein coding	solute carrier family 12 (potassium/chloride transporter), member 6	<0.001	<0.001
MYO1C	-1.58258	protein coding	myosin IC	<0.001	<0.001
MBOAT7	2.19393	protein coding	membrane bound O-acyltransferase domain containing 7	<0.001	<0.001
CASQ2	-4.90364	protein coding	calsequestrin 2	<0.001	<0.001
RAP2C-AS1	-2.05958	antisense	RAP2C antisense RNA 1	<0.001	<0.001
CHORDC1	1.52541	protein coding	cysteine and histidine rich domain containing 1	<0.001	<0.001
SNX7	-1.61964	protein coding	sorting nexin 7	<0.001	<0.001
RCAN2	-3.6933	protein coding	regulator of calcineurin 2	<0.001	<0.001
AOC1	43.6111	protein coding	amine oxidase, copper containing 1	<0.001	<0.001
TRAT1	3.84983	protein coding	T cell receptor associated transmembrane adaptor 1	<0.001	<0.001
MIR4802	7.60648	miRNA	microRNA 4802	<0.001	<0.001
DIO3	8.15152	protein coding	deiodinase, iodothyronine, type III	<0.001	<0.001
EMX2	-1.89362	protein coding	empty spiracles homeobox 2	<0.001	<0.001
FAS	1.61246	protein coding	Fas cell surface death receptor	<0.001	<0.001
TRPA1	32.8882	protein coding	transient receptor potential cation channel, subfamily A, member 1	<0.001	<0.001
CARD8	1.51502	protein coding	caspase recruitment domain family member 8	<0.001	<0.001
LOC100506022	-1.9216	lincRNA	uncharacterized LOC100506022	<0.001	<0.001
RASGEF1A	-2.54961	protein coding	RasGEF domain family member 1A	<0.001	<0.001
IL10RB-AS1	7.29502	antisense	IL10RB antisense RNA 1 (head to head)	<0.001	<0.001
KIAA1407	-1.56518	protein coding	coiled-coil domain containing 191	<0.001	<0.001
NFKBIZ	2.59432	protein coding	nuclear factor of kappa light polypeptide gene enhancer in B-cells inhibitor, zeta	<0.001	<0.001
ARRDC3	2.55577	protein coding	arrestin domain containing 3	<0.001	<0.001
TPI1	1.85035	protein coding	triosephosphate isomerase 1	<0.001	<0.001
KCNK13	6.59613	protein coding	potassium channel, two pore domain subfamily K, member 13	<0.001	<0.001
CCNE2	3.13269	protein coding	cyclin E2	<0.001	<0.001
LY75	3.07428	protein coding	lymphocyte antigen 75	<0.001	<0.001
BCL6	1.84783	protein coding	B-cell CLL/lymphoma 6	<0.001	<0.001
EPPK1	-3.27957	protein coding	epiplakin 1	<0.001	<0.001
SORBS1	-1.93333	protein coding	sorbin and SH3 domain containing 1	<0.001	<0.001
STRIP2	2.64774	protein coding	striatin interacting protein 2	<0.001	<0.001
ODF3B	3.10678	protein coding	outer dense fiber of sperm tails 3B	<0.001	<0.001
TRAF1	2.18288	protein coding	TNF receptor associated factor 1	<0.001	<0.001
STK4	1.52675	protein coding	serine/threonine kinase 4	<0.001	<0.001
EOGT	-1.6068	protein coding	EGF domain-specific O-linked N-acetylglucosamine (GlcNAc) transferase	<0.001	<0.001
C9orf72	1.91899	protein coding	chromosome 9 open reading frame 72	<0.001	<0.001
MACROD2	-2.42009	protein coding	MACRO domain containing 2	<0.001	<0.001
TBL2	1.5408	protein coding	transducin (beta)-like 2	<0.001	<0.001
PSMB8-AS1	1.96249	lincRNA	PSMB8 antisense RNA 1 (head to head)	<0.001	<0.001
FCHO1	3.05977	protein coding	FCH domain only 1	<0.001	<0.001
NAIP	2.98169	protein coding	NLR family, apoptosis inhibitory protein	<0.001	<0.001
DMD	-1.90655	protein coding	dystrophin	<0.001	<0.001
LRMP	2.0638	protein coding	lymphoid-restricted membrane protein	<0.001	<0.001
LOC101927015	5.90068	lincRNA	uncharacterized LOC101927015	<0.001	<0.001
BCL10	1.50198	protein coding	B-cell CLL/lymphoma 10	<0.001	<0.001
TIFAB	7.1905	protein coding	TRAF-interacting protein with forkhead-associated domain, family member B	<0.001	<0.001
TRAM2-AS1	-1.81277	lincRNA	TRAM2 antisense RNA 1 (head to head)	<0.001	<0.001
EPHB2	2.28245	protein coding	EPH receptor B2	<0.001	<0.001
LITAF	2.32229	protein coding	lipopolysaccharide-induced TNF factor	<0.001	<0.001
ZNF276	1.6386	protein coding	zinc finger protein 276	<0.001	<0.001
MPDU1	1.59111	protein coding	mannose-P-dolichol utilization defect 1	<0.001	<0.001
ATP6V0B	1.83042	protein coding	ATPase, H+ transporting, lysosomal 21kDa, V0 subunit b	<0.001	<0.001
ABI3BP	1.85268	protein coding	ABI family member 3 binding protein	<0.001	<0.001
ZSWIM4	2.73552	protein coding	zinc finger, SWIM-type containing 4	<0.001	<0.001
NACAD	-2.20813	protein coding	NAC alpha domain containing	<0.001	<0.001
FAM114A1	-1.56102	protein coding	family with sequence similarity 114 member A1	<0.001	<0.001
CECR2	-2.88466	protein coding	cat eye syndrome chromosome region, candidate 2	<0.001	<0.001
PRTFDC1	-1.53232	protein coding	phosphoribosyl transferase domain containing 1	<0.001	<0.001
DPY19L2	-2.06628	protein coding	dpy-19-like 2 (C. elegans)	<0.001	<0.001
HSPH1	1.96864	protein coding	heat shock protein family H (Hsp110) member 1	<0.001	<0.001
ADM2	9.0745	protein coding	adrenomedullin 2	<0.001	<0.001
PARK2	-1.75169	protein coding	parkin RBR E3 ubiquitin protein ligase	<0.001	<0.001
STAT5A	1.89157	protein coding	signal transducer and activator of transcription 5A	<0.001	<0.001
AKIRIN2	1.56594	protein coding	akirin 2	<0.001	<0.001
TMEM8B	-1.8355	protein coding	transmembrane protein 8B	<0.001	<0.001
HEXB	1.9918	protein coding	hexosaminidase B (beta polypeptide)	<0.001	<0.001
KMO	5.06027	protein coding	kynurenine 3-monooxygenase (kynurenine 3-hydroxylase)	<0.001	<0.001
TXLNB	1.98308	protein coding	taxilin beta	<0.001	<0.001
MIR3174	2.94989	miRNA	microRNA 3174	<0.001	<0.001
SGK494	1.53476	protein coding	uncharacterized serine/threonine-protein kinase SgK494	<0.001	<0.001
LTA	8.12936	protein coding	lymphotoxin alpha	<0.001	<0.001
RNF24	2.16081	protein coding	ring finger protein 24	<0.001	<0.001
UGDH	1.66818	protein coding	UDP-glucose 6-dehydrogenase	<0.001	<0.001
CAMK4	2.3825	protein coding	calcium/calmodulin-dependent protein kinase IV	<0.001	<0.001
LOC101927780	4.63133	lincRNA	uncharacterized LOC101927780	<0.001	<0.001
STAC3	2.02745	protein coding	SH3 and cysteine rich domain 3	<0.001	<0.001
MKNK1	1.63824	protein coding	MAP kinase interacting serine/threonine kinase 1	<0.001	<0.001
PPP1R18	1.55917	protein coding	protein phosphatase 1 regulatory subunit 18	<0.001	<0.001
GSTO1	1.98034	protein coding	glutathione S-transferase omega 1	<0.001	<0.001
ASPHD2	2.33291	protein coding	aspartate beta-hydroxylase domain containing 2	<0.001	<0.001
NOSTRIN	-2.12418	protein coding	nitric oxide synthase trafficking	<0.001	<0.001
PIM3	2.33347	protein coding	Pim-3 proto-oncogene, serine/threonine kinase	<0.001	<0.001
SLC45A1	-2.2015	protein coding	solute carrier family 45 member 1	<0.001	<0.001
CCR4	8.0429	protein coding	chemokine (C-C motif) receptor 4	<0.001	<0.001
ILK	-1.76392	protein coding	integrin linked kinase	<0.001	<0.001
MIEF2	-1.59839	protein coding	mitochondrial elongation factor 2	<0.001	<0.001
OASL	4.8075	protein coding	2'-5'-oligoadenylate synthetase-like	<0.001	<0.001
XPO6	1.72685	protein coding	exportin 6	<0.001	<0.001
ZC4H2	-1.79671	protein coding	zinc finger, C4H2 domain containing	<0.001	<0.001
CCRN4L	2.90242	protein coding	nocturnin	<0.001	<0.001
IRF9	1.7323	protein coding	interferon regulatory factor 9	<0.001	<0.001
CKB	-1.92128	protein coding	creatine kinase, brain	<0.001	<0.001
CTSC	1.83806	protein coding	cathepsin C	<0.001	<0.001
ECE2	2.49694	protein coding	endothelin converting enzyme 2	<0.001	<0.001
NAALADL2	-1.73028	protein coding	N-acetylated alpha-linked acidic dipeptidase-like 2	<0.001	<0.001
PPP2R3A	-1.64481	protein coding	protein phosphatase 2 regulatory subunit B'', alpha	<0.001	<0.001
SLC43A2	4.30324	protein coding	solute carrier family 43 (amino acid system L transporter), member 2	<0.001	<0.001
RAB27A	1.78964	protein coding	RAB27A, member RAS oncogene family	<0.001	<0.001
TAGAP	3.24088	protein coding	T-cell activation RhoGTPase activating protein	<0.001	<0.001
IL11	31.9914	protein coding	interleukin 11	<0.001	<0.001
PCED1B-AS1	2.65579	processed transcript	PCED1B antisense RNA 1	<0.001	<0.001
GJB3	43.15	protein coding	gap junction protein beta 3	<0.001	<0.001
RENBP	1.75796	protein coding	renin binding protein	<0.001	<0.001
ATF5	1.92005	protein coding	activating transcription factor 5	<0.001	<0.001
CCL2	7.62958	protein coding	chemokine (C-C motif) ligand 2	<0.001	<0.001
PARD3B	-1.80017	protein coding	par-3 family cell polarity regulator beta	<0.001	<0.001
EHBP1	-1.56835	protein coding	EH domain binding protein 1	<0.001	<0.001
SNAPC1	1.51207	protein coding	small nuclear RNA activating complex polypeptide 1	<0.001	<0.001
SNCAIP	2.0412	protein coding	synuclein alpha interacting protein	<0.001	<0.001
CTXN1	-2.00538	protein coding	cortexin 1	<0.001	<0.001
DNAJB5	-1.84366	protein coding	DnaJ heat shock protein family (Hsp40) member B5	<0.001	<0.001
AFF3	-1.78075	protein coding	AF4/FMR2 family member 3	<0.001	<0.001
RTP4	2.2403	protein coding	receptor (chemosensory) transporter protein 4	<0.001	<0.001
SH3BGRL3	1.68731	protein coding	SH3 domain binding glutamate-rich protein like 3	<0.001	<0.001
ATP8B4	1.82138	protein coding	ATPase, class I, type 8B, member 4	<0.001	<0.001
FAXDC2	-3.1589	protein coding	fatty acid hydroxylase domain containing 2	<0.001	<0.001
HIST2H2BE	1.5423	protein coding	histone cluster 2, H2be	<0.001	<0.001
OLR1	15.615	protein coding	oxidized low density lipoprotein (lectin-like) receptor 1	<0.001	<0.001
P2RY2	5.1426	protein coding	purinergic receptor P2Y, G-protein coupled, 2	<0.001	<0.001
TMED5	1.54375	protein coding	transmembrane p24 trafficking protein 5	<0.001	<0.001
FAM149A	-1.95288	protein coding	family with sequence similarity 149 member A	<0.001	<0.001
CD6	4.37578	protein coding	CD6 molecule	<0.001	<0.001
KLF11	-1.60226	protein coding	Kruppel-like factor 11	<0.001	<0.001
HPSE	3.59652	protein coding	heparanase	<0.001	<0.001
CATSPER1	6.7917	protein coding	cation channel, sperm associated 1	<0.001	<0.001
PTRF	-1.65144	protein coding	polymerase I and transcript release factor	<0.001	<0.001
DSC2	2.34087	protein coding	desmocollin 2	<0.001	<0.001
PITPNM1	1.85613	protein coding	phosphatidylinositol transfer protein, membrane associated 1	<0.001	<0.001
EPSTI1	3.23332	protein coding	epithelial stromal interaction 1 (breast)	<0.001	<0.001
LY96	1.92551	protein coding	lymphocyte antigen 96	<0.001	<0.001
ARID3A	2.49915	protein coding	AT-rich interaction domain 3A	<0.001	<0.001
DPP6	-2.08662	protein coding	dipeptidyl-peptidase 6	<0.001	<0.001
GSN-AS1	37.8351	antisense	GSN antisense RNA 1	<0.001	<0.001
LOC101928674	8.22763	lincRNA	uncharacterized LOC101928674	<0.001	<0.001
SH3TC1	2.25306	protein coding	SH3 domain and tetratricopeptide repeats 1	<0.001	<0.001
SYTL4	-1.74626	protein coding	synaptotagmin like 4	<0.001	<0.001
HSPE1	1.70495	protein coding	heat shock protein family E (Hsp10) member 1	<0.001	<0.001
DFNB59	-1.96756	protein coding	deafness, autosomal recessive 59	<0.001	<0.001
CSF2RA	2.51217	protein coding	colony stimulating factor 2 receptor, alpha, low-affinity (granulocyte-macrophage)	<0.001	<0.001
FAT1	-1.91794	protein coding	FAT atypical cadherin 1	<0.001	<0.001
HIST1H2AB	2.19386	protein coding	histone cluster 1, H2ab	<0.001	<0.001
ARHGAP26	2.17377	protein coding	Rho GTPase activating protein 26	<0.001	<0.001
C8orf4	2.1632	protein coding	chromosome 8 open reading frame 4	<0.001	<0.001
PRKCDBP	-1.9404	protein coding	protein kinase C, delta binding protein	<0.001	<0.001
MPP3	-1.53547	protein coding	membrane protein, palmitoylated 3	<0.001	<0.001
FAM157A	13.6209	pseudogene	family with sequence similarity 157 member A	<0.001	<0.001
MRVI1-AS1	8.51282	antisense	MRVI1 antisense RNA 1	<0.001	<0.001
MCM10	3.2052	protein coding	minichromosome maintenance 10 replication initiation factor	<0.001	<0.001
LAMC2	10.4626	protein coding	laminin subunit gamma 2	<0.001	<0.001
ADAMTS9-AS2	-2.29335	antisense	ADAMTS9 antisense RNA 2	<0.001	<0.001
DENND2D	2.7338	protein coding	DENN/MADD domain containing 2D	<0.001	<0.001
FRAT2	2.04343	protein coding	frequently rearranged in advanced T-cell lymphomas 2	<0.001	<0.001
LGI4	-2.37618	protein coding	leucine-rich repeat LGI family member 4	<0.001	<0.001
FAM69B	-2.32926	protein coding	family with sequence similarity 69 member B	<0.001	<0.001
PLA2G12A	-1.50747	protein coding	phospholipase A2 group XIIA	<0.001	<0.001
GPD1L	-1.63506	protein coding	glycerol-3-phosphate dehydrogenase 1-like	<0.001	<0.001
RBFOX3	-3.70959	protein coding	RNA binding protein, fox-1 homolog (C. elegans) 3	<0.001	<0.001
SHKBP1	1.8459	protein coding	SH3KBP1 binding protein 1	<0.001	<0.001
OAS2	3.15999	protein coding	2'-5'-oligoadenylate synthetase 2	<0.001	<0.001
OXCT1-AS1	-3.40568	processed transcript	OXCT1 antisense RNA 1	<0.001	<0.001
EIF5A	1.76727	protein coding	eukaryotic translation initiation factor 5A	<0.001	<0.001
LILRP2	13.9781	pseudogene	leukocyte immunoglobulin-like receptor pseudogene 2	<0.001	<0.001
HSPB1	-1.67445	protein coding	heat shock protein family B (small) member 1	<0.001	<0.001
RNVU1-6	4.76177	snRNA	RNA, variant U1 small nuclear 6	<0.001	<0.001
AGAP11	-2.80907	processed transcript	ArfGAP with GTPase domain, ankyrin repeat and PH domain 11	<0.001	<0.001
CTSH	1.99165	protein coding	cathepsin H	<0.001	<0.001
XK	-2.68624	protein coding	X-linked Kx blood group	<0.001	<0.001
DNAJC18	-1.53014	protein coding	DnaJ heat shock protein family (Hsp40) member C18	<0.001	<0.001
BST1	2.22877	protein coding	bone marrow stromal cell antigen 1	<0.001	<0.001
PIFO	-1.85274	protein coding	primary cilia formation	<0.001	<0.001
TTYH3	1.75269	protein coding	tweety family member 3	<0.001	<0.001
MICU3	-1.7794	protein coding	mitochondrial calcium uptake family member 3	<0.001	<0.001
C1orf56	-1.79652	protein coding	chromosome 1 open reading frame 56	<0.001	<0.001
SLC2A5	4.92975	protein coding	solute carrier family 2 (facilitated glucose/fructose transporter), member 5	<0.001	<0.001
KCNN4	6.34212	protein coding	potassium channel, calcium activated intermediate/small conductance subfamily N alpha, member 4	<0.001	<0.001
SERPINA3	3.74081	protein coding	serpin peptidase inhibitor, clade A (alpha-1 antiproteinase, antitrypsin), member 3	<0.001	<0.001
UBXN11	1.94285	protein coding	UBX domain protein 11	<0.001	<0.001
PI3	22.0438	protein coding	peptidase inhibitor 3	<0.001	<0.001
BACH1-IT2	2.84056	lincRNA	BACH1 intronic transcript 2	<0.001	<0.001
CLSPN	2.98379	protein coding	claspin	<0.001	<0.001
MEP1A	99.7472	protein coding	meprin A subunit alpha	<0.001	<0.001
CTDSPL	-1.60594	protein coding	CTD small phosphatase like	<0.001	<0.001
MARCH1	2.29718	protein coding	membrane associated ring-CH-type finger 1	<0.001	<0.001
CDC42SE1	1.62721	protein coding	CDC42 small effector 1	<0.001	<0.001
GIMAP4	1.71147	protein coding	GTPase, IMAP family member 4	<0.001	<0.001
SYNC	-2.12628	protein coding	syncoilin, intermediate filament protein	<0.001	<0.001
PRKAR1B	-2.06993	protein coding	protein kinase, cAMP-dependent, regulatory subunit type I beta	<0.001	<0.001
IL4R	2.27027	protein coding	interleukin 4 receptor	<0.001	<0.001
DOT1L	1.86846	protein coding	DOT1-like histone H3K79 methyltransferase	<0.001	<0.001
USP30-AS1	5.53745	antisense	USP30 antisense RNA 1	<0.001	<0.001
DTX3	-1.56792	protein coding	deltex 3, E3 ubiquitin ligase	<0.001	<0.001
SLC25A19	2.36554	protein coding	solute carrier family 25 (mitochondrial thiamine pyrophosphate carrier), member 19	<0.001	<0.001
GGCT	1.81523	protein coding	gamma-glutamylcyclotransferase	<0.001	<0.001
SLED1	4.43153	pseudogene	proteoglycan 3 pseudogene	<0.001	<0.001
CD72	3.06482	protein coding	CD72 molecule	<0.001	<0.001
MAD2L2	1.71836	protein coding	MAD2 mitotic arrest deficient-like 2 (yeast)	<0.001	<0.001
TBC1D10C	3.23419	protein coding	TBC1 domain family member 10C	<0.001	<0.001
CLTCL1	-1.96611	protein coding	clathrin, heavy chain-like 1	<0.001	<0.001
NUP62	1.51554	protein coding	nucleoporin 62kDa	<0.001	<0.001
PTBP1	1.5861	protein coding	polypyrimidine tract binding protein 1	<0.001	<0.001
CC2D2A	-1.90223	protein coding	coiled-coil and C2 domain containing 2A	<0.001	<0.001
BATF3	3.40658	protein coding	basic leucine zipper transcription factor, ATF-like 3	<0.001	<0.001
TMEM245	-1.52356	protein coding	transmembrane protein 245	<0.001	<0.001
SLC25A23	-2.24667	protein coding	solute carrier family 25 (mitochondrial carrier; phosphate carrier), member 23	<0.001	<0.001
RASA3	1.50649	protein coding	RAS p21 protein activator 3	<0.001	<0.001
SAT1	2.47508	protein coding	spermidine/spermine N1-acetyltransferase 1	<0.001	<0.001
RUNX3	3.74228	protein coding	runt-related transcription factor 3	<0.001	<0.001
ITGB6	76.3836	protein coding	integrin subunit beta 6	<0.001	<0.001
TYMS	2.71964	protein coding	thymidylate synthetase	<0.001	<0.001
ACSL1	2.75445	protein coding	acyl-CoA synthetase long-chain family member 1	<0.001	<0.001
AMY2B	-1.60638	protein coding	amylase, alpha 2B (pancreatic)	<0.001	<0.001
ZNF487	-1.51825	protein coding	zinc finger protein 487	<0.001	<0.001
PNP	3.48849	protein coding	purine nucleoside phosphorylase	<0.001	<0.001
XAF1	2.036	protein coding	XIAP associated factor 1	<0.001	<0.001
PGD	2.23207	protein coding	phosphogluconate dehydrogenase	<0.001	<0.001
PODN	-1.7717	protein coding	podocan	<0.001	<0.001
LINC00528	4.92853	lincRNA	long intergenic non-protein coding RNA 528	<0.001	<0.001
TSPYL2	-1.59581	protein coding	TSPY-like 2	<0.001	<0.001
FXYD1	-1.93279	protein coding	FXYD domain containing ion transport regulator 1	<0.001	<0.001
ACP2	1.51052	protein coding	acid phosphatase 2, lysosomal	<0.001	<0.001
TRIM71	47.6617	protein coding	tripartite motif containing 71, E3 ubiquitin protein ligase	<0.001	<0.001
ACACB	-2.19671	protein coding	acetyl-CoA carboxylase beta	<0.001	<0.001
FAM175A	-1.54846	protein coding	family with sequence similarity 175 member A	<0.001	<0.001
CMTM2	6.69603	protein coding	CKLF-like MARVEL transmembrane domain containing 2	<0.001	<0.001
OR52K2	17.0144	protein coding	olfactory receptor family 52 subfamily K member 2	<0.001	<0.001
SPATA20	-1.83452	protein coding	spermatogenesis associated 20	<0.001	<0.001
STEAP1	9.14332	protein coding	six transmembrane epithelial antigen of the prostate 1	<0.001	<0.001
TCEAL3	-1.5958	protein coding	transcription elongation factor A (SII)-like 3	<0.001	<0.001
RPS6KA2	-1.66577	protein coding	ribosomal protein S6 kinase, 90kDa, polypeptide 2	<0.001	<0.001
EDEM2	1.54324	protein coding	ER degradation enhancer, mannosidase alpha-like 2	<0.001	<0.001
CORIN	-1.91147	protein coding	corin, serine peptidase	<0.001	<0.001
SPARCL1	-1.81438	protein coding	SPARC like 1	<0.001	<0.001
SRL	-3.43975	protein coding	sarcalumenin	<0.001	<0.001
TRAFD1	1.75309	protein coding	TRAF-type zinc finger domain containing 1	<0.001	<0.001
LOXL4	-1.98527	protein coding	lysyl oxidase like 4	<0.001	<0.001
ANKDD1A	-1.93111	protein coding	ankyrin repeat and death domain containing 1A	<0.001	<0.001
COL4A5	-2.07968	protein coding	collagen, type IV, alpha 5	<0.001	<0.001
GCSAM	2.90911	protein coding	germinal center-associated, signaling and motility	<0.001	<0.001
ZFP2	-2.2824	protein coding	ZFP2 zinc finger protein	<0.001	<0.001
PTGES3L	-2.10489	protein coding	prostaglandin E synthase 3 (cytosolic)-like	<0.001	<0.001
SMAD3	1.64274	protein coding	SMAD family member 3	<0.001	<0.001
GPCPD1	1.6292	protein coding	glycerophosphocholine phosphodiesterase 1	<0.001	<0.001
LOC145474	2.45176	lincRNA	uncharacterized LOC145474	<0.001	<0.001
SLFN11	1.82705	protein coding	schlafen family member 11	<0.001	<0.001
GPRASP1	-1.81724	protein coding	G protein-coupled receptor associated sorting protein 1	<0.001	<0.001
HSH2D	3.87294	protein coding	hematopoietic SH2 domain containing	<0.001	<0.001
LSP1	2.5094	protein coding	lymphocyte-specific protein 1	<0.001	<0.001
SPRN	-3.07845	protein coding	shadow of prion protein homolog (zebrafish)	<0.001	<0.001
POU2F2	2.70325	protein coding	POU class 2 homeobox 2	<0.001	<0.001
LOC101926963	3.75137	lincRNA	uncharacterized LOC101926963	<0.001	<0.001
PRND	-4.41885	protein coding	prion protein 2 (dublet)	<0.001	<0.001
NGFRAP1	-1.77326	protein coding	nerve growth factor receptor (TNFRSF16) associated protein 1	<0.001	<0.001
CIITA	2.13107	protein coding	class II, major histocompatibility complex, transactivator	<0.001	<0.001
GATS	-1.79064	protein coding	GATS, stromal antigen 3 opposite strand	<0.001	<0.001
BIRC7	37.8858	protein coding	baculoviral IAP repeat containing 7	<0.001	<0.001
IL10RA	1.95869	protein coding	interleukin 10 receptor subunit alpha	<0.001	<0.001
MMP28	-2.37718	protein coding	matrix metallopeptidase 28	<0.001	<0.001
PPP1R21	-1.68083	protein coding	protein phosphatase 1 regulatory subunit 21	<0.001	<0.001
HSPA4L	2.01471	protein coding	heat shock protein family A (Hsp70) member 4 like	<0.001	<0.001
KIAA1462	-1.72058	protein coding	KIAA1462	<0.001	<0.001
NDP	15.4137	protein coding	Norrie disease (pseudoglioma)	<0.001	<0.001
SYTL1	3.7007	protein coding	synaptotagmin like 1	<0.001	<0.001
CSRP1	-1.94224	protein coding	cysteine and glycine rich protein 1	<0.001	<0.001
RUNX1-IT1	2.80951	lincRNA	RUNX1 intronic transcript 1	<0.001	<0.001
LOC728175	7.77692	lincRNA	uncharacterized LOC728175	<0.001	<0.001
P2RX4	1.70771	protein coding	purinergic receptor P2X, ligand gated ion channel, 4	<0.001	<0.001
SRPRB	1.57743	protein coding	SRP receptor beta subunit	<0.001	<0.001
UGCG	2.68034	protein coding	UDP-glucose ceramide glucosyltransferase	<0.001	<0.001
MARCH2	-1.51016	protein coding	membrane associated ring-CH-type finger 2	<0.001	<0.001
C16orf54	2.93646	protein coding	chromosome 16 open reading frame 54	<0.001	<0.001
B4GALT1	1.94529	protein coding	UDP-Gal:betaGlcNAc beta 1,4- galactosyltransferase, polypeptide 1	<0.001	<0.001
CACNA1H	-1.71196	protein coding	calcium channel, voltage-dependent, T type, alpha 1H subunit	<0.001	<0.001
ZBED3	-2.61863	protein coding	zinc finger, BED-type containing 3	<0.001	<0.001
FCGR3A	4.37574	protein coding	Fc fragment of IgG, low affinity IIIa, receptor (CD16a)	<0.001	<0.001
ETHE1	1.63	protein coding	ethylmalonic encephalopathy 1	<0.001	<0.001
MT2A	6.64358	protein coding	metallothionein 2A	<0.001	<0.001
SNORA24	2.13038	snoRNA	Small nucleolar RNA SNORA24	<0.001	<0.001
CSPG5	-2.71048	protein coding	chondroitin sulfate proteoglycan 5	<0.001	<0.001
PIGL	-1.61913	protein coding	phosphatidylinositol glycan anchor biosynthesis class L	<0.001	<0.001
GKAP1	-1.74082	protein coding	G kinase anchoring protein 1	<0.001	<0.001
TIMELESS	1.55657	protein coding	timeless circadian clock	<0.001	<0.001
CMTM1	2.29101	protein coding	CKLF-like MARVEL transmembrane domain containing 1	<0.001	<0.001
STAMBPL1	1.82931	protein coding	STAM binding protein like 1	<0.001	<0.001
CD226	2.10675	protein coding	CD226 molecule	<0.001	<0.001
LOC100506119	2.09164	lincRNA	uncharacterized LOC100506119	<0.001	<0.001
SYN1	6.99041	protein coding	synapsin I	<0.001	<0.001
PDE5A	-1.72529	protein coding	phosphodiesterase 5A	<0.001	<0.001
LRRK2	1.81048	protein coding	leucine-rich repeat kinase 2	<0.001	<0.001
LIME1	1.51812	protein coding	Lck interacting transmembrane adaptor 1	<0.001	<0.001
MFSD12	1.90563	protein coding	major facilitator superfamily domain containing 12	<0.001	<0.001
ICAM5	4.36155	protein coding	intercellular adhesion molecule 5	<0.001	<0.001
LINC00910	-2.91818	lincRNA	long intergenic non-protein coding RNA 910	<0.001	<0.001
SLC31A2	2.26974	protein coding	solute carrier family 31 (copper transporter), member 2	<0.001	<0.001
TCEA2	-1.50626	protein coding	transcription elongation factor A (SII), 2	<0.001	<0.001
CEACAM1	3.92708	protein coding	carcinoembryonic antigen-related cell adhesion molecule 1 (biliary glycoprotein)	<0.001	<0.001
HYDIN2	-2.16124	pseudogene	HYDIN2, axonemal central pair apparatus protein (pseudogene)	<0.001	<0.001
BCL2L11	2.10363	protein coding	BCL2-like 11 (apoptosis facilitator)	<0.001	<0.001
KSR1	1.82841	protein coding	kinase suppressor of ras 1	<0.001	<0.001
ROCK2	-1.50832	protein coding	Rho-associated, coiled-coil containing protein kinase 2	<0.001	<0.001
TPM2	-1.79187	protein coding	tropomyosin 2 (beta)	<0.001	<0.001
AQPEP	10.4978	protein coding	laeverin	<0.001	<0.001
FHOD1	1.66356	protein coding	formin homology 2 domain containing 1	<0.001	<0.001
HSP90AB4P	1.61598	pseudogene	heat shock protein 90kDa alpha family class B member 4, pseudogene	<0.001	<0.001
TSPAN2	-2.21958	protein coding	tetraspanin 2	<0.001	<0.001
FCRLB	5.7449	protein coding	Fc receptor-like B	<0.001	<0.001
PACSIN3	-1.60024	protein coding	protein kinase C and casein kinase substrate in neurons 3	<0.001	<0.001
ST3GAL4-AS1	2.43903	antisense	ST3GAL4 antisense RNA 1 (head to head)	<0.001	<0.001
CCDC136	-2.62152	protein coding	coiled-coil domain containing 136	<0.001	<0.001
GBP6	5.89868	protein coding	guanylate binding protein family member 6	<0.001	<0.001
STAT4	2.95226	protein coding	signal transducer and activator of transcription 4	<0.001	<0.001
ARHGEF9	-1.62504	protein coding	Cdc42 guanine nucleotide exchange factor 9	<0.001	<0.001
DHRS13	3.05937	protein coding	dehydrogenase/reductase (SDR family) member 13	<0.001	<0.001
MPEG1	2.03023	protein coding	macrophage expressed 1	<0.001	<0.001
KDM6B	2.80471	protein coding	lysine (K)-specific demethylase 6B	<0.001	<0.001
F11R	2.10418	protein coding	F11 receptor	<0.001	<0.001
BST2	2.12795	protein coding	bone marrow stromal cell antigen 2	<0.001	<0.001
APOL3	1.89327	protein coding	apolipoprotein L3	<0.001	<0.001
PLXNB3	-2.1831	protein coding	plexin B3	<0.001	<0.001
DDX39A	1.54649	protein coding	DEAD (Asp-Glu-Ala-Asp) box polypeptide 39A	<0.001	<0.001
RPL22L1	2.31756	protein coding	ribosomal protein L22 like 1	<0.001	<0.001
SHISA6	-2.59577	protein coding	shisa family member 6	<0.001	<0.001
NCAM1	-3.22331	protein coding	neural cell adhesion molecule 1	<0.001	<0.001
PMAIP1	2.43279	protein coding	phorbol-12-myristate-13-acetate-induced protein 1	<0.001	<0.001
MFSD1	1.50067	protein coding	major facilitator superfamily domain containing 1	<0.001	<0.001
NPC1	1.85092	protein coding	Niemann-Pick disease, type C1	<0.001	<0.001
MMP17	2.12111	protein coding	matrix metallopeptidase 17	<0.001	<0.001
SLC4A3	-1.86754	protein coding	solute carrier family 4 (anion exchanger), member 3	<0.001	<0.001
DIXDC1	-1.70391	protein coding	DIX domain containing 1	<0.001	<0.001
C19orf10	1.68743	protein coding	myeloid derived growth factor	<0.001	<0.001
FLNA	-1.70294	protein coding	filamin A	<0.001	<0.001
AKT3	-1.70437	protein coding	v-akt murine thymoma viral oncogene homolog 3	<0.001	<0.001
PPM1K	-1.65093	protein coding	protein phosphatase, Mg2+/Mn2+ dependent 1K	<0.001	<0.001
MYBPH	20.0126	protein coding	myosin binding protein H	<0.001	<0.001
TMEM198B	-1.7969	pseudogene	transmembrane protein 198B, pseudogene	<0.001	<0.001
TMEM159	-1.69597	protein coding	transmembrane protein 159	<0.001	<0.001
DUSP6	2.18818	protein coding	dual specificity phosphatase 6	<0.001	<0.001
VCL	-1.59389	protein coding	vinculin	<0.001	<0.001
IL31RA	6.36885	protein coding	interleukin 31 receptor A	<0.001	<0.001
EML4	1.59332	protein coding	echinoderm microtubule associated protein like 4	<0.001	<0.001
GRK6	1.58329	protein coding	G protein-coupled receptor kinase 6	<0.001	<0.001
PAICS	1.80641	protein coding	phosphoribosylaminoimidazole carboxylase; phosphoribosylaminoimidazolesuccinocarboxamide synthase	<0.001	<0.001
CCT5	1.58896	protein coding	chaperonin containing TCP1, subunit 5 (epsilon)	<0.001	<0.001
GPR85	1.90719	protein coding	G protein-coupled receptor 85	<0.001	<0.001
TRNP1	-1.56927	protein coding	TMF1-regulated nuclear protein 1	<0.001	<0.001
PADI1	15.5463	protein coding	peptidyl arginine deiminase, type I	<0.001	<0.001
FBXO2	3.31924	protein coding	F-box protein 2	<0.001	<0.001
CAMK2G	-1.83928	protein coding	calcium/calmodulin-dependent protein kinase II gamma	<0.001	<0.001
SYNGR2	1.74655	protein coding	synaptogyrin 2	<0.001	<0.001
ITGA2	2.87959	protein coding	integrin subunit alpha 2	<0.001	<0.001
KATNAL1	-1.73794	protein coding	katanin p60 subunit A-like 1	<0.001	<0.001
FERMT1	4.64119	protein coding	fermitin family member 1	<0.001	<0.001
GLUL	2.25236	protein coding	glutamate-ammonia ligase	<0.001	<0.001
TGM1	2.94174	protein coding	transglutaminase 1	<0.001	<0.001
LRRN4CL	-1.77015	protein coding	LRRN4 C-terminal like	<0.001	<0.001
CCDC109B	1.71721	protein coding	coiled-coil domain containing 109B	<0.001	<0.001
JAZF1	-1.97037	protein coding	JAZF zinc finger 1	<0.001	<0.001
TMEM246	-1.5918	protein coding	transmembrane protein 246	<0.001	<0.001
KBTBD3	-1.66493	protein coding	kelch repeat and BTB (POZ) domain containing 3	<0.001	<0.001
PLCL1	-2.54406	protein coding	phospholipase C like 1	<0.001	<0.001
LINC01006	-2.87993	lincRNA	long intergenic non-protein coding RNA 1006	<0.001	<0.001
RIPK3	1.84545	protein coding	receptor interacting serine/threonine kinase 3	<0.001	<0.001
S100A11	1.81366	protein coding	S100 calcium binding protein A11	<0.001	<0.001
ATP1A2	-3.16921	protein coding	ATPase, Na+/K+ transporting, alpha 2 polypeptide	<0.001	<0.001
CAT	-1.54313	protein coding	catalase	<0.001	<0.001
CPED1	-1.81286	protein coding	cadherin-like and PC-esterase domain containing 1	<0.001	<0.001
LOC100507639	5.37722	lincRNA	uncharacterized LOC100507639	<0.001	<0.001
SH3D19	-1.72275	protein coding	SH3 domain containing 19	<0.001	<0.001
CH25H	5.28242	protein coding	cholesterol 25-hydroxylase	<0.001	<0.001
LINC01237	-3.24672	processed transcript	long intergenic non-protein coding RNA 1237	<0.001	<0.001
HSD17B7	1.78844	protein coding	hydroxysteroid (17-beta) dehydrogenase 7	<0.001	<0.001
SMIM3	2.61833	protein coding	small integral membrane protein 3	<0.001	<0.001
CEBPB	2.73866	protein coding	CCAAT/enhancer binding protein (C/EBP), beta	<0.001	<0.001
IGF2	12.0819	protein coding	insulin like growth factor 2	<0.001	<0.001
HIF3A	-3.45846	protein coding	hypoxia inducible factor 3, alpha subunit	<0.001	<0.001
TDO2	14.7905	protein coding	tryptophan 2,3-dioxygenase	<0.001	<0.001
ITGB1BP2	-1.96989	protein coding	integrin subunit beta 1 binding protein 2	<0.001	<0.001
NCS1	-1.86997	protein coding	neuronal calcium sensor 1	<0.001	<0.001
MAP1A	-1.97345	protein coding	microtubule associated protein 1A	<0.001	<0.001
RASGEF1B	2.05298	protein coding	RasGEF domain family member 1B	<0.001	<0.001
PTGER4	2.38537	protein coding	prostaglandin E receptor 4	<0.001	<0.001
SPHK1	3.73629	protein coding	sphingosine kinase 1	<0.001	<0.001
ABRACL	1.71545	protein coding	ABRA C-terminal like	<0.001	<0.001
HLA-F	1.71521	protein coding	major histocompatibility complex, class I, F	<0.001	<0.001
MZB1	6.04471	protein coding	marginal zone B and B1 cell-specific protein	<0.001	<0.001
CD5	4.23709	protein coding	CD5 molecule	<0.001	<0.001
TNNI2	5.08278	protein coding	troponin I type 2 (skeletal, fast)	<0.001	<0.001
CA8	2.29312	protein coding	carbonic anhydrase VIII	<0.001	<0.001
HAPLN3	2.37347	protein coding	hyaluronan and proteoglycan link protein 3	<0.001	<0.001
TMEM45A	2.43772	protein coding	transmembrane protein 45A	<0.001	<0.001
RINL	1.98542	protein coding	Ras and Rab interactor like	<0.001	<0.001
TRIM7	3.23707	protein coding	tripartite motif containing 7	<0.001	<0.001
C17orf96	3.21035	protein coding	chromosome 17 open reading frame 96	<0.001	<0.001
PTMA	1.77406	protein coding	prothymosin, alpha	<0.001	<0.001
LOC728819	-2.2428	lincRNA	uncharacterized LOC728819	<0.001	<0.001
LYPLA2	1.54219	protein coding	lysophospholipase II	<0.001	<0.001
PBLD	-1.8431	protein coding	phenazine biosynthesis-like protein domain containing	<0.001	<0.001
TBXAS1	2.20923	protein coding	thromboxane A synthase 1	<0.001	<0.001
KCTD3	-1.62738	protein coding	potassium channel tetramerization domain containing 3	<0.001	<0.001
FAM115C	2.48943	protein coding	TRPM8 channel associated factor 2	<0.001	<0.001
WTAP	1.77728	protein coding	Wilms tumor 1 associated protein	<0.001	<0.001
FAT4	-1.62232	protein coding	FAT atypical cadherin 4	<0.001	<0.001
STAT3	1.63437	protein coding	signal transducer and activator of transcription 3 (acute-phase response factor)	<0.001	<0.001
C1orf204	-2.23879	protein coding	chromosome 1 open reading frame 204	<0.001	<0.001
SLC1A2	2.49732	protein coding	solute carrier family 1 (glial high affinity glutamate transporter), member 2	<0.001	<0.001
NEXN	-1.94073	protein coding	nexilin (F actin binding protein)	<0.001	<0.001
KRT6A	105.891	protein coding	keratin 6A, type II	<0.001	<0.001
HLX	2.6446	protein coding	H2.0-like homeobox	<0.001	<0.001
CYP4X1	-3.63147	protein coding	cytochrome P450 family 4 subfamily X member 1	<0.001	<0.001
OPN3	2.60424	protein coding	opsin 3	<0.001	<0.001
PABPC1L	1.75028	protein coding	poly(A) binding protein, cytoplasmic 1-like	<0.001	<0.001
SLC11A1	6.69229	protein coding	solute carrier family 11 (proton-coupled divalent metal ion transporter), member 1	<0.001	<0.001
SLC26A8	3.69583	protein coding	solute carrier family 26 (anion exchanger), member 8	<0.001	<0.001
HNRNPF	1.59063	protein coding	heterogeneous nuclear ribonucleoprotein F	<0.001	<0.001
ELMO3	2.45575	protein coding	engulfment and cell motility 3	<0.001	<0.001
GRAMD1A	1.91901	protein coding	GRAM domain containing 1A	<0.001	<0.001
DSG2	8.42337	protein coding	desmoglein 2	<0.001	<0.001
PDE8B	-2.11606	protein coding	phosphodiesterase 8B	<0.001	<0.001
UBALD2	2.12911	protein coding	UBA-like domain containing 2	<0.001	<0.001
ABCA12	10.4479	protein coding	ATP binding cassette subfamily A member 12	<0.001	<0.001
CYP26A1	17.3731	protein coding	cytochrome P450 family 26 subfamily A member 1	<0.001	<0.001
IKBIP	1.54966	protein coding	IKBKB interacting protein	<0.001	<0.001
ZNF10	-1.62498	protein coding	zinc finger protein 10	<0.001	<0.001
BDKRB1	5.30235	protein coding	bradykinin receptor B1	<0.001	<0.001
KCNJ10	12.4436	protein coding	potassium channel, inwardly rectifying subfamily J, member 10	<0.001	<0.001
LOC729737	5.69751	lincRNA	uncharacterized LOC729737	<0.001	<0.001
CYP2S1	3.61757	protein coding	cytochrome P450 family 2 subfamily S member 1	<0.001	<0.001
GNG2	1.88713	protein coding	guanine nucleotide binding protein (G protein), gamma 2	<0.001	<0.001
HIST2H2BF	1.67602	protein coding	histone cluster 2, H2bf	<0.001	<0.001
TUBB3	2.66872	protein coding	tubulin beta 3 class III	<0.001	<0.001
NAALADL1	-1.60812	protein coding	N-acetylated alpha-linked acidic dipeptidase-like 1	<0.001	<0.001
KCNAB1	-3.78135	protein coding	potassium channel, voltage gated subfamily A regulatory beta subunit 1	<0.001	<0.001
TFDP2	-1.54949	protein coding	transcription factor Dp-2 (E2F dimerization partner 2)	<0.001	<0.001
RNASE2	5.97003	protein coding	ribonuclease, RNase A family, 2 (liver, eosinophil-derived neurotoxin)	<0.001	<0.001
TNIP2	1.55312	protein coding	TNFAIP3 interacting protein 2	<0.001	<0.001
RUNX1	3.13658	protein coding	runt-related transcription factor 1	<0.001	<0.001
C15orf41	-1.689	protein coding	chromosome 15 open reading frame 41	<0.001	<0.001
BCL11B	3.03674	protein coding	B-cell CLL/lymphoma 11B (zinc finger protein)	<0.001	<0.001
WAC-AS1	-1.52193	antisense	WAC antisense RNA 1 (head to head)	<0.001	<0.001
CD3G	4.264	protein coding	CD3g molecule, gamma (CD3-TCR complex)	<0.001	<0.001
NELL2	3.65537	protein coding	neural EGFL like 2	<0.001	<0.001
EPM2A	-1.58201	protein coding	epilepsy, progressive myoclonus type 2A, Lafora disease (laforin)	<0.001	<0.001
RIPK2	1.72976	protein coding	receptor interacting serine/threonine kinase 2	<0.001	<0.001
SOCS1	5.62891	protein coding	suppressor of cytokine signaling 1	<0.001	<0.001
SNTA1	-1.89093	protein coding	syntrophin, alpha 1	<0.001	<0.001
SEPT3	7.98557	protein coding	septin 3	<0.001	<0.001
ITPRIP	2.1951	protein coding	inositol 1,4,5-trisphosphate receptor interacting protein	<0.001	<0.001
HEPACAM	19.0576	protein coding	hepatic and glial cell adhesion molecule	<0.001	<0.001
IRX2	7.01327	protein coding	iroquois homeobox 2	<0.001	<0.001
CPD	1.71394	protein coding	carboxypeptidase D	<0.001	<0.001
CX3CR1	4.50852	protein coding	chemokine (C-X3-C motif) receptor 1	<0.001	<0.001
ZNF697	1.85618	protein coding	zinc finger protein 697	<0.001	<0.001
OSBPL10	-1.83699	protein coding	oxysterol binding protein like 10	<0.001	<0.001
PRKAG2	-1.62236	protein coding	protein kinase, AMP-activated, gamma 2 non-catalytic subunit	<0.001	<0.001
LOC100128164	-2.46488	pseudogene	four and a half LIM domains 1 pseudogene	<0.001	<0.001
POMGNT2	-1.83767	protein coding	protein O-linked mannose N-acetylglucosaminyltransferase 2 (beta 1,4-)	<0.001	<0.001
RARA	1.74918	protein coding	retinoic acid receptor, alpha	<0.001	<0.001
PCYOX1	-1.59218	protein coding	prenylcysteine oxidase 1	<0.001	<0.001
FGF5	69.7418	protein coding	fibroblast growth factor 5	<0.001	<0.001
TTLL7	-2.2027	protein coding	tubulin tyrosine ligase like 7	<0.001	<0.001
MIAT	2.29159	lincRNA	myocardial infarction associated transcript (non-protein coding)	<0.001	<0.001
KCNIP4-IT1	-3.32167	lincRNA	KCNIP4 intronic transcript 1	<0.001	<0.001
PDE3B	2.77986	protein coding	phosphodiesterase 3B	<0.001	<0.001
FGF7	2.55251	protein coding	fibroblast growth factor 7	<0.001	<0.001
GJD3	3.03736	protein coding	gap junction protein delta 3	<0.001	<0.001
PRSS35	-4.05629	protein coding	protease, serine 35	<0.001	<0.001
ABCD2	-2.4697	protein coding	ATP binding cassette subfamily D member 2	<0.001	<0.001
ATP6V0C	1.63989	protein coding	ATPase, H+ transporting, lysosomal 16kDa, V0 subunit c	<0.001	<0.001
ACTA2	-1.75017	protein coding	actin, alpha 2, smooth muscle, aorta	<0.001	<0.001
LOC399715	2.74755	lincRNA	uncharacterized LOC399715	<0.001	<0.001
ALDH4A1	-1.74837	protein coding	aldehyde dehydrogenase 4 family member A1	<0.001	<0.001
ANXA3	2.85203	protein coding	annexin A3	<0.001	<0.001
IFIT3	2.90925	protein coding	interferon induced protein with tetratricopeptide repeats 3	<0.001	<0.001
ANPEP	6.02382	protein coding	alanyl (membrane) aminopeptidase	<0.001	<0.001
NCF1B	4.17531	pseudogene	neutrophil cytosolic factor 1B pseudogene	<0.001	<0.001
SLC6A16	-1.77531	protein coding	solute carrier family 6 member 16	<0.001	<0.001
STPG1	-1.67827	protein coding	sperm-tail PG-rich repeat containing 1	<0.001	<0.001
MYL9	-1.79189	protein coding	myosin light chain 9	<0.001	<0.001
NTRK3	-4.35598	protein coding	neurotrophic tyrosine kinase, receptor, type 3	<0.001	<0.001
LOC93432	5.5623	lincRNA	uncharacterized LOC93432	<0.001	<0.001
LRRC16A	-2.3818	protein coding	leucine rich repeat containing 16A	<0.001	<0.001
JMJD6	1.54626	protein coding	jumonji domain containing 6	<0.001	<0.001
TPM3	1.55313	protein coding	tropomyosin 3	<0.001	<0.001
PHACTR1	2.70592	protein coding	phosphatase and actin regulator 1	<0.001	<0.001
ASIC1	-2.11148	protein coding	acid sensing ion channel subunit 1	<0.001	<0.001
NID2	2.3833	protein coding	nidogen 2	<0.001	<0.001
SNORD14E	3.0285	snoRNA	small nucleolar RNA, C/D box 14E	<0.001	<0.001
STX18-AS1	-1.75814	antisense	STX18 antisense RNA 1 (head to head)	<0.001	<0.001
CD27-AS1	-1.6235	processed transcript	CD27 antisense RNA 1	<0.001	<0.001
SNX21	-1.63586	protein coding	sorting nexin family member 21	<0.001	<0.001
CMIP	1.66236	protein coding	c-Maf inducing protein	<0.001	<0.001
ZCCHC12	-3.7907	protein coding	zinc finger, CCHC domain containing 12	<0.001	<0.001
CIDEB	1.85641	protein coding	cell death-inducing DFFA-like effector b	<0.001	<0.001
GCOM1	-2.3133	protein coding	GRINL1A complex locus 1	<0.001	<0.001
CISH	3.07595	protein coding	cytokine inducible SH2-containing protein	<0.001	<0.001
BRI3BP	1.55221	protein coding	BRI3 binding protein	<0.001	<0.001
LOC284950	-4.73406	lincRNA	uncharacterized LOC284950	<0.001	<0.001
SPP1	17.5194	protein coding	secreted phosphoprotein 1	<0.001	<0.001
SLC7A8	-1.76692	protein coding	solute carrier family 7 (amino acid transporter light chain, L system), member 8	<0.001	<0.001
EMR3	7.93107	protein coding	adhesion G protein-coupled receptor E3	<0.001	<0.001
RSAD2	3.68805	protein coding	radical S-adenosyl methionine domain containing 2	<0.001	<0.001
GUCY1A2	-1.92769	protein coding	guanylate cyclase 1, soluble, alpha 2	<0.001	<0.001
OLFML3	-1.86237	protein coding	olfactomedin like 3	<0.001	<0.001
FILIP1	-2.22797	protein coding	filamin A interacting protein 1	<0.001	<0.001
FLT1	2.99702	protein coding	fms-related tyrosine kinase 1	<0.001	<0.001
TNNT1	18.7385	protein coding	troponin T type 1 (skeletal, slow)	<0.001	<0.001
CSMD2	2.65521	protein coding	CUB and Sushi multiple domains 2	<0.001	<0.001
MEX3A	1.94229	protein coding	mex-3 RNA binding family member A	<0.001	<0.001
RAB40B	-1.76291	protein coding	RAB40B, member RAS oncogene family	<0.001	<0.001
GPRC5A	3.34618	protein coding	G protein-coupled receptor, class C, group 5, member A	<0.001	<0.001
KLF12	-1.8048	protein coding	Kruppel-like factor 12	<0.001	<0.001
BMPR1A	-1.64815	protein coding	bone morphogenetic protein receptor type IA	<0.001	<0.001
ARMC2	-1.5089	protein coding	armadillo repeat containing 2	<0.001	<0.001
HPRT1	1.63766	protein coding	hypoxanthine phosphoribosyltransferase 1	<0.001	<0.001
BAG2	-1.65485	protein coding	BCL2 associated athanogene 2	<0.001	<0.001
CCDC147-AS1	5.4401	antisense	CFAP58 divergent transcript	<0.001	<0.001
EPHB6	-2.07971	protein coding	EPH receptor B6	<0.001	<0.001
SDSL	1.57553	protein coding	serine dehydratase-like	<0.001	<0.001
TMC6	1.90996	protein coding	transmembrane channel like 6	<0.001	<0.001
CD151	-1.52239	protein coding	CD151 molecule (Raph blood group)	<0.001	<0.001
TMEM106A	1.56405	protein coding	transmembrane protein 106A	<0.001	<0.001
TGFBR3	-1.51287	protein coding	transforming growth factor beta receptor III	<0.001	<0.001
PRELID1	1.64187	protein coding	PRELI domain containing 1	<0.001	<0.001
FAM66C	-2.14202	antisense	family with sequence similarity 66 member C	<0.001	<0.001
CLSTN3	1.84658	protein coding	calsyntenin 3	<0.001	<0.001
CAP2	-1.78462	protein coding	CAP, adenylate cyclase-associated protein, 2 (yeast)	<0.001	<0.001
PARVA	-1.80002	protein coding	parvin alpha	<0.001	<0.001
GAB1	-1.64333	protein coding	GRB2 associated binding protein 1	<0.001	<0.001
MAGI2	-1.60954	protein coding	membrane associated guanylate kinase, WW and PDZ domain containing 2	<0.001	<0.001
TRIB3	2.53753	protein coding	tribbles pseudokinase 3	<0.001	<0.001
CCNL1	1.75512	protein coding	cyclin L1	<0.001	<0.001
SPIN2B	-1.58805	protein coding	spindlin family member 2B	<0.001	<0.001
AADACL3	455.726	protein coding	arylacetamide deacetylase-like 3	<0.001	<0.001
PLA2G2A	4.97079	protein coding	phospholipase A2 group IIA	<0.001	<0.001
GULP1	-1.59186	protein coding	GULP, engulfment adaptor PTB domain containing 1	<0.001	<0.001
PRKG1	-1.91663	protein coding	protein kinase, cGMP-dependent, type I	<0.001	<0.001
IFI16	1.85704	protein coding	interferon, gamma-inducible protein 16	<0.001	<0.001
GCNT1	2.14832	protein coding	glucosaminyl (N-acetyl) transferase 1, core 2	<0.001	<0.001
IL3RA	2.45635	protein coding	interleukin 3 receptor subunit alpha	<0.001	<0.001
MSC	2.47779	protein coding	musculin	<0.001	<0.001
PRL	32.145	protein coding	prolactin	<0.001	<0.001
ITK	3.53321	protein coding	IL2-inducible T-cell kinase	<0.001	<0.001
HSPB8	-1.71405	protein coding	heat shock protein family B (small) member 8	<0.001	<0.001
PRDM1	4.68688	protein coding	PR domain containing 1, with ZNF domain	<0.001	<0.001
CNN1	-1.9389	protein coding	calponin 1, basic, smooth muscle	<0.001	<0.001
ENDOV	-1.55514	protein coding	endonuclease V	<0.001	<0.001
CHIC2	1.69207	protein coding	cysteine rich hydrophobic domain 2	<0.001	<0.001
RAB11FIP1	1.77186	protein coding	RAB11 family interacting protein 1 (class I)	<0.001	<0.001
CCL8	9.0977	protein coding	chemokine (C-C motif) ligand 8	<0.001	<0.001
PARP8	1.75532	protein coding	poly(ADP-ribose) polymerase family member 8	<0.001	<0.001
LOC100506746	-1.66693	lincRNA	uncharacterized LOC100506746	<0.001	<0.001
CBX7	-1.76964	protein coding	chromobox 7	<0.001	<0.001
TGFBI	1.90693	protein coding	transforming growth factor beta induced	<0.001	<0.001
PNPLA1	11.0962	protein coding	patatin like phospholipase domain containing 1	<0.001	<0.001
C1orf213	-1.56933	antisense	ZNF436 antisense RNA 1	<0.001	<0.001
TFEB	1.54384	protein coding	transcription factor EB	<0.001	<0.001
MIR7848	6.16079	miRNA	microRNA 7848	<0.001	<0.001
SEMA3A	3.21025	protein coding	sema domain, immunoglobulin domain (Ig), short basic domain, secreted, (semaphorin) 3A	<0.001	<0.001
SPTSSA	1.63487	protein coding	serine palmitoyltransferase small subunit A	<0.001	<0.001
PBXIP1	-1.64488	protein coding	pre-B-cell leukemia homeobox interacting protein 1	<0.001	<0.001
TOR2A	1.559	protein coding	torsin family 2, member A	<0.001	<0.001
LCK	3.40673	protein coding	LCK proto-oncogene, Src family tyrosine kinase	<0.001	<0.001
IL23A	15.3608	protein coding	interleukin 23 subunit alpha	<0.001	<0.001
NAGS	3.11585	protein coding	N-acetylglutamate synthase	<0.001	<0.001
MTURN	-1.84284	protein coding	maturin, neural progenitor differentiation regulator homolog (Xenopus)	<0.001	<0.001
KLHDC9	-2.33736	protein coding	kelch domain containing 9	<0.001	<0.001
SERPINB8	2.35832	protein coding	serpin peptidase inhibitor, clade B (ovalbumin), member 8	<0.001	<0.001
SGCB	-1.50089	protein coding	sarcoglycan beta	<0.001	<0.001
KIAA1161	-3.20982	protein coding	KIAA1161	<0.001	<0.001
SLC35F2	1.68195	protein coding	solute carrier family 35 member F2	<0.001	<0.001
CHRNA3	23.2398	protein coding	cholinergic receptor, nicotinic alpha 3	<0.001	<0.001
UPK1B	30.7928	protein coding	uroplakin 1B	<0.001	<0.001
LOC100499489	-1.57664	lincRNA	uncharacterized LOC100499489	<0.001	<0.001
GMDS-AS1	-1.57333	lincRNA	GMDS antisense RNA 1 (head to head)	<0.001	<0.001
FAT2	11.5959	protein coding	FAT atypical cadherin 2	<0.001	<0.001
FCRL1	4.73696	protein coding	Fc receptor-like 1	<0.001	<0.001
MIR497HG	-1.68165	antisense	mir-497-195 cluster host gene	<0.001	<0.001
TNRC6C-AS1	1.69175	processed transcript	TNRC6C antisense RNA 1	<0.001	<0.001
CD14	2.47138	protein coding	CD14 molecule	<0.001	<0.001
CILP2	7.41066	protein coding	cartilage intermediate layer protein 2	<0.001	<0.001
CXCL2	4.8781	protein coding	chemokine (C-X-C motif) ligand 2	<0.001	<0.001
ARHGAP22	1.89686	protein coding	Rho GTPase activating protein 22	<0.001	<0.001
CNTN3	-2.86037	protein coding	contactin 3	<0.001	<0.001
VNN2	4.20126	protein coding	vanin 2	<0.001	<0.001
MMP10	110.341	protein coding	matrix metallopeptidase 10	<0.001	<0.001
HCG27	1.7816	protein coding	HLA complex group 27 (non-protein coding)	<0.001	<0.001
PHYHD1	-1.8078	protein coding	phytanoyl-CoA dioxygenase domain containing 1	<0.001	<0.001
REEP1	-2.25561	protein coding	receptor accessory protein 1	<0.001	<0.001
SORBS2	-2.39413	protein coding	sorbin and SH3 domain containing 2	<0.001	<0.001
IL13RA1	1.55938	protein coding	interleukin 13 receptor subunit alpha 1	<0.001	<0.001
RPS6KA5	-2.67736	protein coding	ribosomal protein S6 kinase, 90kDa, polypeptide 5	<0.001	<0.001
FAM212A	-1.96462	protein coding	family with sequence similarity 212 member A	<0.001	<0.001
DCLK1	-2.58783	protein coding	doublecortin like kinase 1	<0.001	<0.001
SAP25	2.08729	protein coding	Sin3A associated protein 25kDa	<0.001	<0.001
MIR4435-1HG	2.36239	lincRNA	MIR4435 host gene	<0.001	<0.001
SCARF1	1.78809	protein coding	scavenger receptor class F member 1	<0.001	<0.001
NEK10	2.18212	protein coding	NIMA-related kinase 10	<0.001	<0.001
LY6D	34.1111	protein coding	lymphocyte antigen 6 complex, locus D	<0.001	<0.001
MEOX2	-4.21066	protein coding	mesenchyme homeobox 2	<0.001	<0.001
APOBEC3G	2.40289	protein coding	apolipoprotein B mRNA editing enzyme, catalytic polypeptide-like 3G	<0.001	<0.001
KCNB1	-2.11008	protein coding	potassium channel, voltage gated Shab related subfamily B, member 1	<0.001	<0.001
ZNF501	-1.6135	protein coding	zinc finger protein 501	<0.001	<0.001
DLG2	-2.32375	protein coding	discs, large homolog 2 (Drosophila)	<0.001	<0.001
NRXN3	-2.98352	protein coding	neurexin 3	<0.001	<0.001
LINC01140	1.92214	lincRNA	long intergenic non-protein coding RNA 1140	<0.001	<0.001
ZNF704	-2.02356	protein coding	zinc finger protein 704	<0.001	<0.001
MAK	3.19971	protein coding	male germ cell-associated kinase	<0.001	<0.001
HIST1H3D	1.76068	protein coding	histone cluster 1, H3d	<0.001	<0.001
HLA-G	8.85743	protein coding	major histocompatibility complex, class I, G	<0.001	<0.001
ICAM4	6.45926	protein coding	intercellular adhesion molecule 4 (Landsteiner-Wiener blood group)	<0.001	<0.001
ADAMTS4	3.81683	protein coding	ADAM metallopeptidase with thrombospondin type 1 motif 4	<0.001	<0.001
SLC12A3	15.2572	protein coding	solute carrier family 12 (sodium/chloride transporter), member 3	<0.001	<0.001
LOC100507557	-2.16686	lincRNA	uncharacterized LOC100507557	<0.001	<0.001
IFITM1	1.90195	protein coding	interferon induced transmembrane protein 1	<0.001	<0.001
SH2B3	1.53191	protein coding	SH2B adaptor protein 3	<0.001	<0.001
CACNB3	-1.59171	protein coding	calcium channel, voltage-dependent, beta 3 subunit	<0.001	<0.001
RGS6	-4.57262	protein coding	regulator of G-protein signaling 6	<0.001	<0.001
MYOM1	-2.71109	protein coding	myomesin 1	<0.001	<0.001
ALDH7A1	-1.6955	protein coding	aldehyde dehydrogenase 7 family member A1	<0.001	<0.001
SND1-IT1	1.58058	lincRNA	SND1 intronic transcript 1	<0.001	<0.001
FGF11	3.99548	protein coding	fibroblast growth factor 11	<0.001	<0.001
ATP9A	-1.75028	protein coding	ATPase, class II, type 9A	<0.001	<0.001
ANKLE1	2.45489	protein coding	ankyrin repeat and LEM domain containing 1	<0.001	<0.001
RBMS3	-1.64938	protein coding	RNA binding motif, single stranded interacting protein 3	<0.001	<0.001
COPZ2	-1.69328	protein coding	coatomer protein complex subunit zeta 2	<0.001	<0.001
PHF21A	1.58192	protein coding	PHD finger protein 21A	<0.001	<0.001
TRABD	1.63535	protein coding	TraB domain containing	<0.001	<0.001
KCNQ3	3.04404	protein coding	potassium channel, voltage gated KQT-like subfamily Q, member 3	<0.001	<0.001
AP5B1	1.57899	protein coding	adaptor related protein complex 5, beta 1 subunit	<0.001	<0.001
CXCR6	4.42679	protein coding	chemokine (C-X-C motif) receptor 6	<0.001	<0.001
RERGL	-5.6126	protein coding	RERG/RAS-like	<0.001	<0.001
FCGR1B	4.7578	protein coding	Fc fragment of IgG, high affinity Ib, receptor (CD64)	<0.001	<0.001
RGS18	2.20299	protein coding	regulator of G-protein signaling 18	<0.001	<0.001
CHSY1	1.83409	protein coding	chondroitin sulfate synthase 1	<0.001	<0.001
DECR2	-1.54367	protein coding	2,4-dienoyl-CoA reductase 2, peroxisomal	<0.001	<0.001
KCTD11	1.66812	protein coding	potassium channel tetramerization domain containing 11	<0.001	<0.001
OSMR	2.21206	protein coding	oncostatin M receptor	<0.001	<0.001
TMEM14A	-1.55165	protein coding	transmembrane protein 14A	<0.001	<0.001
CCT6B	-2.03999	protein coding	chaperonin containing TCP1, subunit 6B (zeta 2)	<0.001	<0.001
TSPAN14	1.57485	protein coding	tetraspanin 14	<0.001	<0.001
TCN1	28.1183	protein coding	transcobalamin 1	<0.001	<0.001
HELLS	2.18667	protein coding	helicase, lymphoid-specific	<0.001	<0.001
GSTM2	-2.54229	protein coding	glutathione S-transferase mu 2 (muscle)	<0.001	<0.001
FIRRE	2.27394	lincRNA	firre intergenic repeating RNA element	<0.001	<0.001
ADI1	-1.67621	protein coding	acireductone dioxygenase 1	<0.001	<0.001
DENND3	1.60892	protein coding	DENN/MADD domain containing 3	<0.001	<0.001
LOC202181	-1.62098	pseudogene	SUMO interacting motifs containing 1 pseudogene	<0.001	<0.001
KCNE1	2.93227	protein coding	potassium channel, voltage gated subfamily E regulatory beta subunit 1	<0.001	<0.001
MXD4	-1.52482	protein coding	MAX dimerization protein 4	<0.001	<0.001
NKD1	-2.52494	protein coding	naked cuticle homolog 1 (Drosophila)	<0.001	<0.001
IQUB	-2.22826	protein coding	IQ motif and ubiquitin domain containing	<0.001	<0.001
ZBTB20	-1.52056	protein coding	zinc finger and BTB domain containing 20	<0.001	<0.001
ATP1B1	-2.00007	protein coding	ATPase, Na+/K+ transporting, beta 1 polypeptide	<0.001	<0.001
IL17RD	-2.15056	protein coding	interleukin 17 receptor D	<0.001	<0.001
MFSD6	-1.6167	protein coding	major facilitator superfamily domain containing 6	<0.001	<0.001
MX2	3.15361	protein coding	MX dynamin-like GTPase 2	<0.001	<0.001
ECM2	-2.15599	protein coding	extracellular matrix protein 2, female organ and adipocyte specific	<0.001	<0.001
RP2	1.55062	protein coding	retinitis pigmentosa 2 (X-linked recessive)	<0.001	<0.001
LINC00886	-2.19634	lincRNA	long intergenic non-protein coding RNA 886	<0.001	<0.001
CCL18	10.9201	protein coding	chemokine (C-C motif) ligand 18	<0.001	<0.001
RGN	-2.36608	protein coding	regucalcin	<0.001	<0.001
LINC00959	-1.69446	lincRNA	long intergenic non-protein coding RNA 959	<0.001	<0.001
ZNF660	-1.52348	protein coding	zinc finger protein 660	<0.001	<0.001
JPH1	-1.94054	protein coding	junctophilin 1	<0.001	<0.001
KCNMB2	-5.96311	protein coding	potassium channel subfamily M regulatory beta subunit 2	<0.001	<0.001
RPF2	1.65468	protein coding	ribosome production factor 2 homolog	<0.001	<0.001
ESCO2	2.63408	protein coding	establishment of sister chromatid cohesion N-acetyltransferase 2	<0.001	<0.001
SULT1B1	3.16068	protein coding	sulfotransferase family 1B member 1	<0.001	<0.001
RELB	2.22206	protein coding	v-rel avian reticuloendotheliosis viral oncogene homolog B	<0.001	<0.001
THEMIS	3.60014	protein coding	thymocyte selection associated	<0.001	<0.001
ARHGEF25	-1.57117	protein coding	Rho guanine nucleotide exchange factor 25	<0.001	<0.001
TWSG1	-1.59484	protein coding	twisted gastrulation BMP signaling modulator 1	<0.001	<0.001
IL1R1	1.75544	protein coding	interleukin 1 receptor, type I	<0.001	<0.001
FCGR2C	2.77892	pseudogene	Fc fragment of IgG, low affinity IIc, receptor for (CD32) (gene/pseudogene)	<0.001	<0.001
ELL	1.97477	protein coding	elongation factor RNA polymerase II	<0.001	<0.001
EPB41L1	-1.54947	protein coding	erythrocyte membrane protein band 4.1-like 1	<0.001	<0.001
NUDT7	-1.99509	protein coding	nudix hydrolase 7	<0.001	<0.001
SLIT2	-2.55566	protein coding	slit guidance ligand 2	<0.001	<0.001
ANKLE2	1.57003	protein coding	ankyrin repeat and LEM domain containing 2	<0.001	<0.001
KLHDC8B	-1.56138	protein coding	kelch domain containing 8B	<0.001	<0.001
WBP4	-1.54557	protein coding	WW domain binding protein 4	<0.001	<0.001
DNAJC5G	-7.29445	protein coding	DnaJ heat shock protein family (Hsp40) member C5 gamma	<0.001	<0.001
EEF2K	-1.85707	protein coding	eukaryotic elongation factor 2 kinase	<0.001	<0.001
SBNO2	2.91388	protein coding	strawberry notch homolog 2 (Drosophila)	<0.001	<0.001
LOXHD1	3.2831	protein coding	lipoxygenase homology domains 1	<0.001	<0.001
G0S2	6.46661	protein coding	G0/G1 switch 2	<0.001	<0.001
CDT1	3.09076	protein coding	chromatin licensing and DNA replication factor 1	<0.001	<0.001
EPB41L3	1.57438	protein coding	erythrocyte membrane protein band 4.1-like 3	<0.001	<0.001
SNORD14C	1.94072	snoRNA	small nucleolar RNA, C/D box 14C	<0.001	<0.001
CLRN1-AS1	-4.95155	antisense	CLRN1 antisense RNA 1	<0.001	<0.001
TGM2	2.5335	protein coding	transglutaminase 2	<0.001	<0.001
FBXO36	-1.99868	protein coding	F-box protein 36	<0.001	<0.001
SELE	7.91669	protein coding	selectin E	<0.001	<0.001
SOX13	-1.71995	protein coding	SRY-box 13	<0.001	<0.001
PCDH7	-2.10831	protein coding	protocadherin 7	<0.001	<0.001
KCNK2	5.52181	protein coding	potassium channel, two pore domain subfamily K, member 2	<0.001	0.000501009
TRAF5	-1.51291	protein coding	TNF receptor associated factor 5	<0.001	0.000501009
BCL3	2.66756	protein coding	B-cell CLL/lymphoma 3	<0.001	0.00050303
DYNC2LI1	-1.63064	protein coding	dynein, cytoplasmic 2, light intermediate chain 1	<0.001	0.000504477
DTX2	1.6253	protein coding	deltex 2, E3 ubiquitin ligase	<0.001	0.000509159
LOC101928489	-2.31985	lincRNA	uncharacterized LOC101928489	<0.001	0.000512471
NECAB1	-2.2073	protein coding	N-terminal EF-hand calcium binding protein 1	<0.001	0.000512646
APOL2	2.19382	protein coding	apolipoprotein L2	<0.001	0.000518287
PHLDB2	1.8821	protein coding	pleckstrin homology-like domain, family B, member 2	<0.001	0.000519335
ZNF341	1.56321	protein coding	zinc finger protein 341	<0.001	0.000520843
ARHGEF4	-1.71111	protein coding	Rho guanine nucleotide exchange factor 4	<0.001	0.000521941
ZNF114	3.17469	protein coding	zinc finger protein 114	<0.001	0.000523497
VSTM4	-1.67119	protein coding	V-set and transmembrane domain containing 4	<0.001	0.000524178
NOD1	1.86098	protein coding	nucleotide binding oligomerization domain containing 1	<0.001	0.000524423
NT5DC3	-2.198	protein coding	5'-nucleotidase domain containing 3	<0.001	0.00052536
AAMDC	-1.5953	protein coding	adipogenesis associated, Mth938 domain containing	<0.001	0.000535363
KREMEN1	2.0131	protein coding	kringle containing transmembrane protein 1	<0.001	0.000536719
GFPT2	2.28436	protein coding	glutamine-fructose-6-phosphate transaminase 2	<0.001	0.00053708
MCTP2	3.37751	protein coding	multiple C2 domains, transmembrane 2	<0.001	0.000540387
ADAMDEC1	6.8883	protein coding	ADAM-like, decysin 1	<0.001	0.000541996
CFL2	-1.7119	protein coding	cofilin 2 (muscle)	<0.001	0.000542354
ITPRIPL1	2.30039	protein coding	inositol 1,4,5-trisphosphate receptor interacting protein-like 1	<0.001	0.000544667
SOCS3	4.68433	protein coding	suppressor of cytokine signaling 3	<0.001	0.000547234
SLC25A5-AS1	-2.02703	processed transcript	SLC25A5 antisense RNA 1	<0.001	0.000548975
CTRL	2.51912	protein coding	chymotrypsin-like	<0.001	0.000557788
LIMS2	-1.84076	protein coding	LIM and senescent cell antigen-like domains 2	<0.001	0.000558172
SCARNA22	2.03395	scaRNA	small Cajal body-specific RNA 22	<0.001	0.000562152
UBXN2B	1.57909	protein coding	UBX domain protein 2B	<0.001	0.000562152
NXPH3	-2.24413	protein coding	neurexophilin 3	<0.001	0.000562214
AKR1C3	-2.60428	protein coding	aldo-keto reductase family 1, member C3	<0.001	0.000568109
MYBL2	3.12136	protein coding	v-myb avian myeloblastosis viral oncogene homolog-like 2	<0.001	0.000571541
MAPK13	2.96908	protein coding	mitogen-activated protein kinase 13	<0.001	0.000573367
RLTPR	3.18217	protein coding	RGD motif, leucine rich repeats, tropomodulin domain and proline-rich containing	<0.001	0.000577359
MDM2	1.69362	protein coding	MDM2 proto-oncogene, E3 ubiquitin protein ligase	<0.001	0.000582295
HLF	-2.84579	protein coding	hepatic leukemia factor	<0.001	0.0005887
FAM229B	-1.61791	protein coding	family with sequence similarity 229 member B	<0.001	0.000588944
PHLDA2	3.68474	protein coding	pleckstrin homology-like domain, family A, member 2	<0.001	0.000590893
TMEM56	-2.06896	protein coding	transmembrane protein 56	<0.001	0.000590937
LSM6	1.50854	protein coding	LSM6 homolog, U6 small nuclear RNA and mRNA degradation associated	<0.001	0.000591466
NPTX1	15.0629	protein coding	neuronal pentraxin I	<0.001	0.000599779
HIST1H3H	2.26408	protein coding	histone cluster 1, H3h	<0.001	0.000601066
BOK	-1.56871	protein coding	BCL2-related ovarian killer	<0.001	0.000602538
TRAPPC6A	-1.57322	protein coding	trafficking protein particle complex 6A	<0.001	0.00060339
GOLGA7B	3.73642	protein coding	golgin A7 family member B	<0.001	0.00060695
GTF2IRD2B	-1.94541	protein coding	GTF2I repeat domain containing 2B	<0.001	0.000609234
EIF3J-AS1	-1.51588	lincRNA	EIF3J antisense RNA 1 (head to head)	<0.001	0.000613454
EXOSC5	1.55767	protein coding	exosome component 5	<0.001	0.000617591
SHISA4	-1.64027	protein coding	shisa family member 4	<0.001	0.000622137
CD3D	3.84439	protein coding	CD3d molecule, delta (CD3-TCR complex)	<0.001	0.000623614
PLEKHH3	-1.69037	protein coding	pleckstrin homology, MyTH4 and FERM domain containing H3	<0.001	0.000626403
ASF1B	2.38209	protein coding	anti-silencing function 1B histone chaperone	<0.001	0.00062644
CD244	4.55932	protein coding	CD244 molecule, natural killer cell receptor 2B4	<0.001	0.000626736
MYADM	-1.52477	protein coding	myeloid-associated differentiation marker	<0.001	0.000628675
SKA3	2.44402	protein coding	spindle and kinetochore associated complex subunit 3	<0.001	0.000630391
CD8A	3.72179	protein coding	CD8a molecule	<0.001	0.000630528
CEP68	-1.59276	protein coding	centrosomal protein 68kDa	<0.001	0.000632735
ITPR1	-2.05242	protein coding	inositol 1,4,5-trisphosphate receptor, type 1	<0.001	0.000633014
PIM1	2.8016	protein coding	Pim-1 proto-oncogene, serine/threonine kinase	<0.001	0.000633869
SGCA	-2.54421	protein coding	sarcoglycan alpha	<0.001	0.000635962
ACSL4	2.20155	protein coding	acyl-CoA synthetase long-chain family member 4	<0.001	0.000638202
H2AFX	1.55287	protein coding	H2A histone family member X	<0.001	0.000639718
BTNL9	-6.58563	protein coding	butyrophilin-like 9	<0.001	0.000642203
PTPLA	-1.82396	protein coding	3-hydroxyacyl-CoA dehydratase 1	<0.001	0.00065002
BEST1	1.92487	protein coding	bestrophin 1	<0.001	0.00065027
LINC00989	-3.37802	lincRNA	long intergenic non-protein coding RNA 989	<0.001	0.000650543
METTL1	2.00411	protein coding	methyltransferase like 1	<0.001	0.000650624
RIN3	1.69576	protein coding	Ras and Rab interactor 3	<0.001	0.00065144
EGFR-AS1	46.4338	antisense	EGFR antisense RNA 1	<0.001	0.000663263
WNT6	6.13908	protein coding	wingless-type MMTV integration site family member 6	<0.001	0.000667758
LOC100506368	-3.48037	lincRNA	uncharacterized LOC100506368	<0.001	0.000670067
ZNF19	-1.59298	protein coding	zinc finger protein 19	<0.001	0.000670067
LOC254896	3.86583	lincRNA	uncharacterized LOC254896	<0.001	0.000671183
CEMIP	10.638	protein coding	cell migration inducing protein, hyaluronan binding	<0.001	0.000672199
TOB1-AS1	-2.20431	processed transcript	TOB1 antisense RNA 1	<0.001	0.000672199
MAP2K1	1.55578	protein coding	mitogen-activated protein kinase kinase 1	<0.001	0.000675052
LINC01410	2.65455	lincRNA	long intergenic non-protein coding RNA 1410	<0.001	0.000675698
SPATA7	-1.51602	protein coding	spermatogenesis associated 7	<0.001	0.000676982
HIF1A	2.14511	protein coding	hypoxia inducible factor 1, alpha subunit (basic helix-loop-helix transcription factor)	<0.001	0.000682277
PPAPDC1B	1.57007	protein coding	phospholipid phosphatase 5	<0.001	0.000682277
SCRN2	-1.59837	protein coding	secernin 2	<0.001	0.000682469
COPG2IT1	-3.95474	lincRNA	COPG2 imprinted transcript 1	<0.001	0.000685181
MGAM	4.66623	protein coding	maltase-glucoamylase	<0.001	0.00068941
LOC90246	-1.91799	lincRNA	uncharacterized LOC90246	<0.001	0.000694444
GNAZ	-1.72508	protein coding	guanine nucleotide binding protein (G protein), alpha z polypeptide	<0.001	0.000695777
LOC102723927	-2.79648	lincRNA	uncharacterized LOC102723927	<0.001	0.000697034
LIFR-AS1	-2.45822	antisense	LIFR antisense RNA 1	<0.001	0.000699153
ZNF415	-1.51995	protein coding	zinc finger protein 415	<0.001	0.000699155
POR	1.59796	protein coding	P450 (cytochrome) oxidoreductase	<0.001	0.000701016
ZNF425	-1.62467	protein coding	zinc finger protein 425	<0.001	0.000701016
ABCA11P	-1.57591	pseudogene	ATP binding cassette subfamily A member 11, pseudogene	<0.001	0.00070147
FAM63A	-1.53445	protein coding	family with sequence similarity 63 member A	<0.001	0.000701833
CAND1.11	5.04828	lincRNA	uncharacterized LOC100130460	<0.001	0.000704258
SYNM	-2.29501	protein coding	synemin	<0.001	0.000704258
FAM20A	2.73281	protein coding	family with sequence similarity 20 member A	<0.001	0.00070521
AMIGO1	-1.9025	protein coding	adhesion molecule with Ig-like domain 1	<0.001	0.000712336
PNPLA7	-2.08809	protein coding	patatin like phospholipase domain containing 7	<0.001	0.000714892
HSPA1B	1.95524	protein coding	heat shock protein family A (Hsp70) member 1B	<0.001	0.000716026
NAP1L3	-1.72307	protein coding	nucleosome assembly protein 1-like 3	<0.001	0.000716026
PURG	-1.83882	protein coding	purine-rich element binding protein G	<0.001	0.000716026
PANX1	1.97452	protein coding	pannexin 1	<0.001	0.000716749
RANBP3L	-3.11608	protein coding	RAN binding protein 3-like	<0.001	0.000724849
MMP9	6.15464	protein coding	matrix metallopeptidase 9	<0.001	0.000724886
C1RL-AS1	1.72864	antisense	C1RL antisense RNA 1	<0.001	0.000726275
F5	5.77294	protein coding	coagulation factor V (proaccelerin, labile factor)	<0.001	0.00072869
JAKMIP3	-2.18192	protein coding	Janus kinase and microtubule interacting protein 3	<0.001	0.000729428
STK33	-1.78267	protein coding	serine/threonine kinase 33	<0.001	0.000730725
GSG1L	6.69443	protein coding	GSG1-like	<0.001	0.000734117
MIR604	-1.90775	miRNA	microRNA 604	<0.001	0.000734117
NOS2	4.34735	protein coding	nitric oxide synthase 2	<0.001	0.000737353
EFCAB1	-1.89588	protein coding	EF-hand calcium binding domain 1	<0.001	0.000739959
CYP27A1	1.85645	protein coding	cytochrome P450 family 27 subfamily A member 1	<0.001	0.00074489
INMT	-2.19974	protein coding	indolethylamine N-methyltransferase	<0.001	0.00074489
VIM-AS1	1.935	antisense	VIM antisense RNA 1	<0.001	0.000747647
SLC12A7	1.52725	protein coding	solute carrier family 12 (potassium/chloride transporter), member 7	<0.001	0.00075225
CCL17	24.0845	protein coding	chemokine (C-C motif) ligand 17	<0.001	0.0007539
MRM1	1.53783	protein coding	mitochondrial rRNA methyltransferase 1	<0.001	0.000756115
TRIM14	1.80564	protein coding	tripartite motif containing 14	<0.001	0.000756443
PRKCQ	2.85219	protein coding	protein kinase C, theta	<0.001	0.000758215
COL22A1	7.63573	protein coding	collagen, type XXII, alpha 1	<0.001	0.000759406
ADH1A	-13.0484	protein coding	alcohol dehydrogenase 1A (class I), alpha polypeptide	<0.001	0.000769355
CMPK2	2.95049	protein coding	cytidine monophosphate (UMP-CMP) kinase 2, mitochondrial	<0.001	0.0007727
ATP11A	1.72935	protein coding	ATPase, class VI, type 11A	<0.001	0.000774885
CEBPD	2.38938	protein coding	CCAAT/enhancer binding protein (C/EBP), delta	<0.001	0.000775453
HIST1H1T	3.80368	protein coding	histone cluster 1, H1t	<0.001	0.000776492
LINC00665	-1.58478	lincRNA	long intergenic non-protein coding RNA 665	<0.001	0.000776492
HMGB3	3.02693	protein coding	high mobility group box 3	<0.001	0.000781936
SLAMF6	2.72848	protein coding	SLAM family member 6	<0.001	0.000787892
SMAP2	1.81454	protein coding	small ArfGAP2	<0.001	0.000788746
MIR145	-1.57092	miRNA	microRNA 145	<0.001	0.000789631
TOM1	1.81981	protein coding	target of myb1 membrane trafficking protein	<0.001	0.000791609
CSF2	49.6568	protein coding	colony stimulating factor 2 (granulocyte-macrophage)	<0.001	0.000792884
SMOX	2.28906	protein coding	spermine oxidase	<0.001	0.000792884
ST6GALNAC5	3.67933	protein coding	ST6 (alpha-N-acetyl-neuraminyl-2,3-beta-galactosyl-1,3)-N-acetylgalactosaminide alpha-2,6-sialyltransferase 5	<0.001	0.000792884
CD55	2.44445	protein coding	CD55 molecule, decay accelerating factor for complement (Cromer blood group)	<0.001	0.000795052
DYNC1I1	-2.43498	protein coding	dynein, cytoplasmic 1, intermediate chain 1	<0.001	0.000801062
ZNF483	-1.88463	protein coding	zinc finger protein 483	<0.001	0.000813733
THOC3	1.90681	protein coding	THO complex 3	<0.001	0.000814098
NEGR1	-1.81118	protein coding	neuronal growth regulator 1	<0.001	0.000816859
CC2D2B	-2.19747	protein coding	coiled-coil and C2 domain containing 2B	<0.001	0.000817091
CASZ1	-1.82118	protein coding	castor zinc finger 1	<0.001	0.000822472
LINC01088	-2.06634	antisense	long intergenic non-protein coding RNA 1088	<0.001	0.000824599
PYROXD2	-1.85592	protein coding	pyridine nucleotide-disulphide oxidoreductase domain 2	<0.001	0.000834903
C20orf166-AS1	-2.52082	antisense	C20orf166 antisense RNA 1	<0.001	0.000836776
STRBP	-1.75705	protein coding	spermatid perinuclear RNA binding protein	<0.001	0.000836776
EXO1	2.89135	protein coding	exonuclease 1	<0.001	0.000837122
THRA	-1.66764	protein coding	thyroid hormone receptor, alpha	<0.001	0.000845169
ACPP	3.84946	protein coding	acid phosphatase, prostate	<0.001	0.000848855
COL7A1	4.07878	protein coding	collagen, type VII, alpha 1	<0.001	0.000849897
METTL24	-2.10591	protein coding	methyltransferase like 24	<0.001	0.000855766
LOC100506476	-3.16024	lincRNA	uncharacterized LOC100506476	<0.001	0.000856536
MED12L	-2.66084	protein coding	mediator complex subunit 12 like	<0.001	0.000856536
POC1A	1.61358	protein coding	POC1 centriolar protein A	<0.001	0.000861487
MSRB3	-1.66611	protein coding	methionine sulfoxide reductase B3	<0.001	0.000868414
OSGIN2	-1.68082	protein coding	oxidative stress induced growth inhibitor family member 2	<0.001	0.000869602
ZNF652	-1.52693	protein coding	zinc finger protein 652	<0.001	0.000873977
ZPR1	1.50708	protein coding	ZPR1 zinc finger	<0.001	0.000886538
MPPED2	-2.68698	protein coding	metallophosphoesterase domain containing 2	<0.001	0.000888284
DAAM2	-1.66334	protein coding	dishevelled associated activator of morphogenesis 2	<0.001	0.000892677
SPEG	-1.86944	protein coding	SPEG complex locus	<0.001	0.000892677
ADH1B	-4.65337	protein coding	alcohol dehydrogenase 1B (class I), beta polypeptide	<0.001	0.000899577
PLAC9	-1.92069	protein coding	placenta specific 9	<0.001	0.000900362
ACKR2	2.49055	protein coding	atypical chemokine receptor 2	<0.001	0.000902976
MFNG	1.53707	protein coding	MFNG O-fucosylpeptide 3-beta-N-acetylglucosaminyltransferase	<0.001	0.000905928
SYNPO2	-1.89955	protein coding	synaptopodin 2	<0.001	0.000915733
SLMAP	-1.84622	protein coding	sarcolemma associated protein	<0.001	0.00091596
ARMCX4	-1.66579	protein coding	armadillo repeat containing, X-linked 4	<0.001	0.000915995
C17orf107	4.12586	protein coding	chromosome 17 open reading frame 107	<0.001	0.000917259
NFE2L3	2.91067	protein coding	nuclear factor, erythroid 2 like 3	<0.001	0.000917866
EVA1C	-1.58853	protein coding	eva-1 homolog C (C. elegans)	<0.001	0.00091883
COL17A1	20.1811	protein coding	collagen, type XVII, alpha 1	<0.001	0.00091937
CCDC6	-1.93245	protein coding	coiled-coil domain containing 6	<0.001	0.000920371
GNGT2	2.06986	protein coding	guanine nucleotide binding protein (G protein), gamma transducing activity polypeptide 2	<0.001	0.000924049
LDHA	1.65126	protein coding	lactate dehydrogenase A	<0.001	0.000924049
DUSP2	3.70228	protein coding	dual specificity phosphatase 2	<0.001	0.000932732
HEY2	-2.35274	protein coding	hes-related family bHLH transcription factor with YRPW motif 2	<0.001	0.000935233
ZNF580	-1.50954	protein coding	zinc finger protein 580	<0.001	0.000936829
PLSCR4	-1.59238	protein coding	phospholipid scramblase 4	<0.001	0.000943668
FUT7	3.60519	protein coding	fucosyltransferase 7 (alpha (1,3) fucosyltransferase)	<0.001	0.0009454
SETBP1	-1.66304	protein coding	SET binding protein 1	<0.001	0.00095048
LTBP4	-1.78162	protein coding	latent transforming growth factor beta binding protein 4	<0.001	0.000951407
TCEAL7	-1.64438	protein coding	transcription elongation factor A (SII)-like 7	<0.001	0.00095399
SLC12A2	-1.57354	protein coding	solute carrier family 12 (sodium/potassium/chloride transporter), member 2	<0.001	0.000954193
THBS3	-1.59109	protein coding	thrombospondin 3	<0.001	0.000955422
BTNL8	6.2912	protein coding	butyrophilin-like 8	<0.001	0.000958478
SQRDL	2.12024	protein coding	sulfide quinone reductase-like (yeast)	<0.001	0.000961917
TRPV4	2.03872	protein coding	transient receptor potential cation channel, subfamily V, member 4	<0.001	0.000962027
DDIAS	1.79414	protein coding	DNA damage-induced apoptosis suppressor	<0.001	0.000967193
EXOSC4	1.63792	protein coding	exosome component 4	<0.001	0.000969267
CITED4	-1.72065	protein coding	Cbp/p300-interacting transactivator, with Glu/Asp rich carboxy-terminal domain, 4	<0.001	0.000969289
PLK3	2.55646	protein coding	polo-like kinase 3	<0.001	0.000969412
PPL	-3.63606	protein coding	periplakin	<0.001	0.000971071
DES	-1.79363	protein coding	desmin	<0.001	0.000979194
ARL4D	-2.04931	protein coding	ADP ribosylation factor like GTPase 4D	<0.001	0.000979309
CDC45	3.33758	protein coding	cell division cycle 45	<0.001	0.000991315
TNK1	2.64923	protein coding	tyrosine kinase, non-receptor, 1	<0.001	0.000991564
CBS	-5.15901	protein coding	cystathionine-beta-synthase	<0.001	0.000992625
ADIRF	-2.02372	protein coding	adipogenesis regulatory factor	<0.001	0.000999734
MAN1B1-AS1	-1.79915	antisense	MAN1B1 antisense RNA 1 (head to head)	<0.001	0.00101287
RECQL4	1.88585	protein coding	RecQ helicase-like 4	<0.001	0.00101293
RIMS3	-2.23865	protein coding	regulating synaptic membrane exocytosis 3	<0.001	0.00101651
IGFBP6	-1.65788	protein coding	insulin like growth factor binding protein 6	<0.001	0.00101722
PLB1	2.05745	protein coding	phospholipase B1	<0.001	0.00102028
SCN7A	-2.79291	protein coding	sodium channel, voltage gated, type VII alpha subunit	<0.001	0.00102171
IL19	8.90432	protein coding	interleukin 19	<0.001	0.00102247
HIST1H3J	3.14037	protein coding	histone cluster 1, H3j	<0.001	0.00102501
LINC01146	3.89152	lincRNA	long intergenic non-protein coding RNA 1146	<0.001	0.00102505
SORT1	-1.59084	protein coding	sortilin 1	<0.001	0.00102907
RGS9	-3.08133	protein coding	regulator of G-protein signaling 9	<0.001	0.00102948
TRIM45	-2.00846	protein coding	tripartite motif containing 45	<0.001	0.0010391
SOWAHD	2.65688	protein coding	sosondowah ankyrin repeat domain family member D	<0.001	0.00103913
CAND2	-1.98342	protein coding	cullin-associated and neddylation-dissociated 2 (putative)	<0.001	0.00104046
S100A3	1.88948	protein coding	S100 calcium binding protein A3	<0.001	0.00104064
DUSP7	1.64352	protein coding	dual specificity phosphatase 7	<0.001	0.00104114
ETS2	2.10241	protein coding	v-ets avian erythroblastosis virus E26 oncogene homolog 2	<0.001	0.00104114
CRIP2	-1.61589	protein coding	cysteine-rich protein 2	<0.001	0.00104747
C1orf220	-2.00538	lincRNA	chromosome 1 open reading frame 220	<0.001	0.00104864
MIR600HG	-2.09558	lincRNA	MIR600 host gene	<0.001	0.00105209
HSD11B1	3.52813	protein coding	hydroxysteroid (11-beta) dehydrogenase 1	<0.001	0.00105262
CD2	3.22482	protein coding	CD2 molecule	<0.001	0.00105913
STX1B	-2.2018	protein coding	syntaxin 1B	<0.001	0.0010703
TPRG1-AS1	3.48328	lincRNA	TPRG1 antisense RNA 1	<0.001	0.0010703
AGTR2	-33.5177	protein coding	angiotensin II receptor, type 2	<0.001	0.00108022
NSUN5P2	-1.53783	pseudogene	NOP2/Sun RNA methyltransferase family member 5 pseudogene 2	<0.001	0.00108152
NR2F2	-1.68679	protein coding	nuclear receptor subfamily 2 group F member 2	<0.001	0.00108596
SLC1A6	19.3709	protein coding	solute carrier family 1 (high affinity aspartate/glutamate transporter), member 6	<0.001	0.00108757
TMEM180	1.90837	protein coding	major facilitator superfamily domain containing 13A	<0.001	0.00109187
TPST1	1.59692	protein coding	tyrosylprotein sulfotransferase 1	<0.001	0.00109322
MXD3	1.52648	protein coding	MAX dimerization protein 3	<0.001	0.00109868
ZBTB4	-1.51865	protein coding	zinc finger and BTB domain containing 4	<0.001	0.0011002
HS3ST3B1	4.89085	protein coding	heparan sulfate-glucosamine 3-sulfotransferase 3B1	<0.001	0.00110542
APCDD1L	-2.26609	protein coding	adenomatosis polyposis coli down-regulated 1-like	<0.001	0.0011237
C15orf59	-1.58923	protein coding	chromosome 15 open reading frame 59	<0.001	0.00112894
TNNC2	-2.37916	protein coding	troponin C type 2 (fast)	<0.001	0.00113064
CECR6	2.82271	protein coding	cat eye syndrome chromosome region, candidate 6	<0.001	0.00113383
XXYLT1-AS2	4.18651	antisense	XXYLT1 antisense RNA 2	<0.001	0.00113582
MYCN	2.81851	protein coding	v-myc avian myelocytomatosis viral oncogene neuroblastoma derived homolog	<0.001	0.00113677
LILRA4	7.81333	protein coding	leukocyte immunoglobulin-like receptor, subfamily A (with TM domain), member 4	<0.001	0.00114129
GPR52	1.60364	protein coding	G protein-coupled receptor 52	<0.001	0.00114679
LOC101927021	-1.81795	lincRNA	uncharacterized LOC101927021	<0.001	0.00114679
GREB1	-1.72206	protein coding	growth regulation by estrogen in breast cancer 1	<0.001	0.001152
RGS5	-2.23838	protein coding	regulator of G-protein signaling 5	<0.001	0.00116338
NEIL1	-1.53169	protein coding	nei-like DNA glycosylase 1	<0.001	0.00116353
TNS1	-1.84406	protein coding	tensin 1	<0.001	0.00116877
VCAM1	2.38314	protein coding	vascular cell adhesion molecule 1	<0.001	0.00117029
MTFR2	2.25975	protein coding	mitochondrial fission regulator 2	<0.001	0.00118293
TMEM156	3.30165	protein coding	transmembrane protein 156	<0.001	0.0011856
FLJ22447	3.60647	lincRNA	uncharacterized LOC400221	<0.001	0.00120373
SMIM10	-1.50652	protein coding	small integral membrane protein 10	<0.001	0.00120501
LOC100131496	3.02688	lincRNA	uncharacterized LOC100131496	<0.001	0.00120715
CKS2	1.93484	protein coding	CDC28 protein kinase regulatory subunit 2	<0.001	0.0012097
KCNH2	-1.92678	protein coding	potassium channel, voltage gated eag related subfamily H, member 2	<0.001	0.00120986
RBPMS2	-2.21046	protein coding	RNA binding protein with multiple splicing 2	<0.001	0.00121099
LINC00707	9.23904	lincRNA	long intergenic non-protein coding RNA 707	<0.001	0.00121316
ROS1	17.4975	protein coding	ROS proto-oncogene 1 , receptor tyrosine kinase	<0.001	0.0012223
SLC8A3	4.33391	protein coding	solute carrier family 8 (sodium/calcium exchanger), member 3	<0.001	0.00122526
LEPREL2	-1.58072	protein coding	prolyl 3-hydroxylase 3	<0.001	0.00122638
PATL2	2.53676	protein coding	protein associated with topoisomerase II homolog 2 (yeast)	<0.001	0.00123773
KIAA1644	-1.61264	protein coding	KIAA1644	<0.001	0.00124223
MFAP5	-2.39425	protein coding	microfibrillar associated protein 5	<0.001	0.00124746
NLRP6	5.1277	protein coding	NLR family, pyrin domain containing 6	<0.001	0.00125037
MYH11	-1.7313	protein coding	myosin, heavy chain 11, smooth muscle	<0.001	0.00125145
KIAA0247	1.94803	protein coding	sushi domain containing 6	<0.001	0.00126051
ZNF831	2.11748	protein coding	zinc finger protein 831	<0.001	0.00126529
KLHDC1	-1.5073	protein coding	kelch domain containing 1	<0.001	0.0012718
FCRL3	4.36713	protein coding	Fc receptor-like 3	<0.001	0.00127515
MREG	3.47059	protein coding	melanoregulin	<0.001	0.00127833
STAR	8.45244	protein coding	steroidogenic acute regulatory protein	<0.001	0.00129127
TSPAN18	-1.68656	protein coding	tetraspanin 18	<0.001	0.00129414
GPSM2	-2.18721	protein coding	G-protein signaling modulator 2	<0.001	0.00129441
B3GNT5	2.06062	protein coding	UDP-GlcNAc:betaGal beta-1,3-N-acetylglucosaminyltransferase 5	<0.001	0.001296
LINC00152	1.866	lincRNA	long intergenic non-protein coding RNA 152	<0.001	0.00130173
TLR5	1.88638	protein coding	toll-like receptor 5	<0.001	0.00130437
NUAK2	2.64024	protein coding	NUAK family, SNF1-like kinase, 2	<0.001	0.00130444
SEMA6B	3.07089	protein coding	sema domain, transmembrane domain (TM), and cytoplasmic domain, (semaphorin) 6B	<0.001	0.00131343
H19	3.97037	processed transcript	H19, imprinted maternally expressed transcript (non-protein coding)	<0.001	0.0013194
HLA-A	1.63325	protein coding	major histocompatibility complex, class I, A	<0.001	0.0013194
RASGRP1	3.33181	protein coding	RAS guanyl releasing protein 1 (calcium and DAG-regulated)	<0.001	0.0013194
ABCG1	2.18116	protein coding	ATP binding cassette subfamily G member 1	<0.001	0.00132208
GRPEL1	1.55911	protein coding	GrpE-like 1, mitochondrial (E. coli)	<0.001	0.00133108
HLA-DPB1	1.88134	protein coding	major histocompatibility complex, class II, DP beta 1	<0.001	0.00133587
ANKRD29	-1.74099	protein coding	ankyrin repeat domain 29	<0.001	0.0013382
DENND5B	-1.53915	protein coding	DENN/MADD domain containing 5B	<0.001	0.00133857
TRIM2	-1.61665	protein coding	tripartite motif containing 2	<0.001	0.00134009
GAL	25.1004	protein coding	galanin/GMAP prepropeptide	<0.001	0.00134389
PVT1	1.81896	lincRNA	Pvt1 oncogene (non-protein coding)	<0.001	0.00134844
TPPP	-2.47153	protein coding	tubulin polymerization promoting protein	<0.001	0.00134983
LOC644554	-2.19519	lincRNA	uncharacterized LOC644554	<0.001	0.00135135
HLA-DMA	1.74723	protein coding	major histocompatibility complex, class II, DM alpha	<0.001	0.00135705
PDK1	1.67351	protein coding	pyruvate dehydrogenase kinase, isozyme 1	<0.001	0.00137065
PLAU	2.45078	protein coding	plasminogen activator, urokinase	<0.001	0.00138416
PRDM11	-1.57606	protein coding	PR domain containing 11	<0.001	0.00138416
PADI2	2.95607	protein coding	peptidyl arginine deiminase, type II	<0.001	0.00138885
GAL3ST1	-2.67289	protein coding	galactose-3-O-sulfotransferase 1	<0.001	0.00138897
DKK3	-2.05576	protein coding	dickkopf WNT signaling pathway inhibitor 3	<0.001	0.00139202
ELAVL4	4.83315	protein coding	ELAV like neuron-specific RNA binding protein 4	<0.001	0.00139636
SLC22A15	2.36289	protein coding	solute carrier family 22 member 15	<0.001	0.00140152
IL13RA2	14.7197	protein coding	interleukin 13 receptor subunit alpha 2	<0.001	0.00141572
HCLS1	2.19666	protein coding	hematopoietic cell-specific Lyn substrate 1	<0.001	0.00142462
LPHN3	-2.26187	protein coding	adhesion G protein-coupled receptor L3	<0.001	0.00143523
CDH6	-1.8005	protein coding	cadherin 6, type 2, K-cadherin (fetal kidney)	<0.001	0.00143632
LRP2BP	-1.71561	protein coding	LRP2 binding protein	<0.001	0.00143632
NQO1	-1.83686	protein coding	NAD(P)H dehydrogenase, quinone 1	<0.001	0.00143632
MAP1B	-1.88738	protein coding	microtubule associated protein 1B	<0.001	0.00144679
PRKCQ-AS1	2.63371	processed transcript	PRKCQ antisense RNA 1	<0.001	0.00144831
SNHG3	2.10254	sense intronic	small nucleolar RNA host gene 3	<0.001	0.00144831
PTGIR	3.33496	protein coding	prostaglandin I2 (prostacyclin) receptor (IP)	<0.001	0.00144861
FRK	-2.68838	protein coding	fyn-related Src family tyrosine kinase	<0.001	0.0014494
FAM110A	2.22355	protein coding	family with sequence similarity 110 member A	<0.001	0.00145618
LOC100507140	164.519	lincRNA	uncharacterized LOC100507140	<0.001	0.00145917
ATG16L2	1.81818	protein coding	autophagy related 16 like 2	<0.001	0.00146384
MYO1D	-1.72736	protein coding	myosin ID	<0.001	0.00146852
IGFBP3	3.89822	protein coding	insulin like growth factor binding protein 3	<0.001	0.00146854
CAB39L	-1.78362	protein coding	calcium binding protein 39 like	<0.001	0.00149131
VAV3	1.88615	protein coding	vav guanine nucleotide exchange factor 3	<0.001	0.00149223
GAS6	-1.7292	protein coding	growth arrest specific 6	<0.001	0.00149833
BEND6	-1.78375	protein coding	BEN domain containing 6	<0.001	0.0015077
BLM	1.97383	protein coding	Bloom syndrome, RecQ helicase-like	<0.001	0.00151439
NKAIN4	14.8161	protein coding	Na+/K+ transporting ATPase interacting 4	<0.001	0.00151542
S100B	3.07561	protein coding	S100 calcium binding protein B	<0.001	0.00151887
B3GNT7	2.35316	protein coding	UDP-GlcNAc:betaGal beta-1,3-N-acetylglucosaminyltransferase 7	<0.001	0.00151965
AIFM3	2.12595	protein coding	apoptosis inducing factor, mitochondria associated 3	<0.001	0.00152168
ANGPT2	2.38047	protein coding	angiopoietin 2	<0.001	0.00152347
ALKBH7	-1.51308	protein coding	alkB homolog 7	<0.001	0.0015286
IL20	5.81322	protein coding	interleukin 20	<0.001	0.0015286
FIBCD1	29.893	protein coding	fibrinogen C domain containing 1	<0.001	0.0015334
SNPH	-1.73113	protein coding	syntaphilin	<0.001	0.00153945
ZNF860	-1.60353	protein coding	zinc finger protein 860	<0.001	0.00154118
BRCA2	1.71327	protein coding	breast cancer 2	<0.001	0.00156076
LINC00282	3.87845	lincRNA	long intergenic non-protein coding RNA 282	<0.001	0.00156354
IL1RAP	2.19375	protein coding	interleukin 1 receptor accessory protein	<0.001	0.00156962
NEK6	1.53876	protein coding	NIMA-related kinase 6	<0.001	0.00157699
SMTN	-1.64624	protein coding	smoothelin	<0.001	0.00158231
ZNF385A	1.97919	protein coding	zinc finger protein 385A	<0.001	0.00158664
C2	2.20771	protein coding	complement component 2	<0.001	0.0015955
CHRNE	4.23021	protein coding	cholinergic receptor, nicotinic epsilon	<0.001	0.00159629
HYKK	-1.71921	protein coding	hydroxylysine kinase	<0.001	0.00159629
HERC5	1.5897	protein coding	HECT and RLD domain containing E3 ubiquitin protein ligase 5	<0.001	0.00160991
IKZF3	2.83818	protein coding	IKAROS family zinc finger 3	<0.001	0.00161002
FMO1	-14.1566	protein coding	flavin containing monooxygenase 1	<0.001	0.00161119
CMYA5	-2.0884	protein coding	cardiomyopathy associated 5	<0.001	0.00161835
IL10	2.91863	protein coding	interleukin 10	<0.001	0.0016188
AATK	2.64348	protein coding	apoptosis-associated tyrosine kinase	<0.001	0.00162473
USB1	1.77553	protein coding	U6 snRNA biogenesis 1	<0.001	0.00162503
ELK1	1.63041	protein coding	ELK1, member of ETS oncogene family	<0.001	0.00162655
[truncated: 2,011 more rows]
