# Supplementary material for: Molecular signatures of labor and nonlabor myometrium with parsimonious classification from 2 calcium transporter genes
Source: JCI Insight. 2021 Jun 8;6(11):e148425. doi: 10.1172/jci.insight.148425 (PMC8262336; doi:10.1172/jci.insight.148425)
Supplement: Supplemental Table 4 [file jciinsight-6-148425-s027.xlsx]

## Sheet: Revised
Supplemental Table S4. Transcripts with expression most highly correlated with that of ATP2B4 or ATP2A2.
HGNC symbol	Description	Correlation in Term Samples	Correlation in Preterm Samples	Reference Transcript	Major Associated Pathway
CFL2	cofilin 2	0.993	0.796	ATP2B4	contractile fiber part
RMDN1	regulator of microtubule dynamics 1	0.992	0.685	ATP2B4
AMZ2	archaelysin family metallopeptidase 2	0.991	0.716	ATP2B4
RRAS	related RAS viral (r-ras) oncogene homolog	0.991	0.803	ATP2B4
CRYZL1	crystallin zeta like 1	0.99	0.651	ATP2B4
TCEAL3	transcription elongation factor A (SII)-like 3	0.989	0.569	ATP2B4
ADH5	alcohol dehydrogenase 5 (class III), chi polypeptide	0.988	0.654	ATP2B4
LMOD1	leiomodin 1	0.987	0.742	ATP2B4	contractile fiber part
TAF1D	TATA-box binding protein associated factor, RNA polymerase I, D	0.987	0.653	ATP2A2
UBE2H	ubiquitin conjugating enzyme E2H	0.987	0.633	ATP2B4
AGBL5	ATP/GTP binding protein-like 5	0.986	0.692	ATP2B4
CCSER2	coiled-coil serine rich protein 2	0.986	0.882	ATP2B4
LOC100506674	LOC100506674	0.986	0.4	ATP2B4
PRMT2	protein arginine methyltransferase 2	0.986	0.836	ATP2B4
HNRNPA2B1	heterogeneous nuclear ribonucleoprotein A2/B1	0.985	0.423	ATP2A2	RNA binding
NUS1	NUS1 dehydrodolichyl diphosphate synthase subunit	0.985	0.845	ATP2A2
B3GNT1	beta-1,3-N-acetylglucosaminyltransferase 1	0.984	0.481	ATP2B4
HSD11B1L	hydroxysteroid (11-beta) dehydrogenase 1-like	0.984	0.583	ATP2B4
KIAA1644	KIAA1644	0.984	0.847	ATP2B4
PAICS	phosphoribosylaminoimidazole carboxylase; phosphoribosylaminoimidazolesuccinocarboxamide synthase	0.984	0.728	ATP2A2
FAM46B	family with sequence similarity 46 member B	0.983	0.779	ATP2B4
MXRA7	matrix-remodelling associated 7	0.983	0.76	ATP2B4
PARN	poly(A)-specific ribonuclease	0.983	0.55	ATP2B4	RNA binding
SYNPO2	synaptopodin 2	0.983	0.827	ATP2B4	contractile fiber part
AGO2	argonaute RISC catalytic component 2	0.982	0.614	ATP2A2	RNA binding
HS1BP3	HCLS1 binding protein 3	0.982	0.666	ATP2B4
NXF1	nuclear RNA export factor 1	0.982	0.742	ATP2A2	RNA binding
SPEN	spen family transcriptional repressor	0.982	0.638	ATP2A2	RNA binding
TMEM129	transmembrane protein 129, E3 ubiquitin ligase	0.982	0.599	ATP2B4	response to endoplasmic reticulum stress
AGL	amylo-alpha-1, 6-glucosidase, 4-alpha-glucanotransferase	0.981	0.65	ATP2B4
KIAA1467	KIAA1467	0.981	0.615	ATP2A2
RSPH3	radial spoke 3 homolog (Chlamydomonas)	0.981	0.641	ATP2B4
TSPAN2	tetraspanin 2	0.981	0.627	ATP2B4
DPYSL3	dihydropyrimidinase like 3	0.98	0.788	ATP2B4	supramolecular fiber organization
DUSP3	dual specificity phosphatase 3	0.98	0.828	ATP2B4
NAT10	N-acetyltransferase 10	0.98	0.764	ATP2A2	RNA binding
NTAN1	N-terminal asparagine amidase	0.98	0.691	ATP2B4
PAPOLA	poly(A) polymerase alpha	0.98	0.76	ATP2A2	RNA binding
RPL23AP82	ribosomal protein L23a pseudogene 82	0.98	0.607	ATP2B4
WAC-AS1	WAC antisense RNA 1 (head to head)	0.98	0.572	ATP2B4
ADD1	adducin 1	0.979	0.771	ATP2B4	calmodulin binding
AHNAK2	AHNAK nucleoprotein 2	0.979	0.717	ATP2B4	contractile fiber part
ILF2	interleukin enhancer binding factor 2	0.979	0.444	ATP2A2	RNA binding
PRIM2	primase, DNA, polypeptide 2 (58kDa)	0.979	0.752	ATP2B4
AKAP17A	A-kinase anchoring protein 17A	0.978	0.698	ATP2A2	RNA binding
COMMD8	COMM domain containing 8	0.978	0.405	ATP2B4
KLC4	kinesin light chain 4	0.978	0.541	ATP2B4
MAP1A	microtubule associated protein 1A	0.978	0.852	ATP2B4	supramolecular fiber organization
ORMDL3	ORMDL sphingolipid biosynthesis regulator 3	0.978	0.498	ATP2B4
PGM5	phosphoglucomutase 5	0.978	0.699	ATP2B4	contractile fiber part
PPP1R12B	protein phosphatase 1 regulatory subunit 12B	0.978	0.745	ATP2B4	contractile fiber part
SYNM	synemin	0.978	0.827	ATP2B4	contractile fiber part
ATL1	atlastin GTPase 1	0.977	0.816	ATP2B4
FAM114A1	family with sequence similarity 114 member A1	0.977	0.783	ATP2B4
HNRNPU	heterogeneous nuclear ribonucleoprotein U	0.977	0.657	ATP2A2	actin binding
KAT6A	lysine acetyltransferase 6A	0.977	0.593	ATP2A2
MBNL1	muscleblind like splicing regulator 1	0.977	0.764	ATP2B4	RNA binding
NPTN	neuroplastin	0.977	0.689	ATP2B4
PINK1	PTEN induced putative kinase 1	0.977	0.644	ATP2B4
STAMBP	STAM binding protein	0.977	0.419	ATP2B4
TMEM159	transmembrane protein 159	0.977	0.694	ATP2B4
ATP1A1	ATPase, Na+/K+ transporting, alpha 1 polypeptide	0.976	0.614	ATP2A2
CCDC90B	coiled-coil domain containing 90B	0.976	0.627	ATP2B4
CD27-AS1	CD27 antisense RNA 1	0.976	0.594	ATP2B4
DERL2	derlin 2	0.976	0.703	ATP2A2	response to endoplasmic reticulum stress
DNAJB11	DnaJ heat shock protein family (Hsp40) member B11	0.976	0.781	ATP2A2	response to endoplasmic reticulum stress
DNAJC3	DnaJ heat shock protein family (Hsp40) member C3	0.976	0.749	ATP2A2	response to endoplasmic reticulum stress
HNRNPD	heterogeneous nuclear ribonucleoprotein D	0.976	0.572	ATP2A2	RNA binding
IAH1	isoamyl acetate hydrolyzing esterase 1 (putative)	0.976	0.632	ATP2B4
LYRM9	LYR motif containing 9	0.976	0.502	ATP2B4
PTRF	caveolae associated protein 1	0.976	0.756	ATP2B4	cardiac conduction
SH3D19	SH3 domain containing 19	0.976	0.687	ATP2B4
CBX7	chromobox 7	0.975	0.448	ATP2B4	cardiac conduction
FAM127A	family with sequence similarity 127 member A	0.975	0.606	ATP2B4
KCNH2	potassium voltage-gated channel subfamily H member 2	0.975	0.752	ATP2B4	cardiac conduction
PPTC7	protein phosphatase targeting COQ7	0.975	0.729	ATP2A2
TES	testin LIM domain protein	0.975	0.809	ATP2B4	RNA binding
TRA2B	transformer 2 beta homolog	0.975	0.647	ATP2A2	RNA binding
AP3S1	adaptor related protein complex 3, sigma 1 subunit	0.974	0.719	ATP2B4
DSTN	destrin, actin depolymerizing factor	0.974	0.819	ATP2B4	actin binding
FLNC	filamin C	0.974	0.857	ATP2B4	cardiac conduction
HSPA5	heat shock protein family A (Hsp70) member 5	0.974	0.944	ATP2A2	response to endoplasmic reticulum stress
KLHDC8B	kelch domain containing 8B	0.974	0.533	ATP2B4
NUP85	nucleoporin 85	0.974	0.546	ATP2A2
RAB40B	RAB40B, member RAS oncogene family	0.974	0.428	ATP2B4
SCAMP1	secretory carrier membrane protein 1	0.974	0.753	ATP2B4
ATP11A	ATPase, class VI, type 11A	0.973	0.571	ATP2A2
BANP	BTG3 associated nuclear protein	0.973	0.75	ATP2A2
CLU	clusterin	0.973	0.739	ATP2B4	response to endoplasmic reticulum stress
DDX18	DEAD-box helicase 18	0.973	0.702	ATP2A2	RNA binding
DMPK	dystrophia myotonica protein kinase	0.973	0.748	ATP2B4	cardiac conduction
FAM43A	family with sequence similarity 43 member A	0.973	0.328	ATP2A2
LOC283856	LOC283856	0.973	0.575	ATP2B4
PAFAH1B1	platelet activating factor acetylhydrolase 1b regulatory subunit 1	0.973	0.883	ATP2B4	supramolecular fiber organization
SYNJ2BP	synaptojanin 2 binding protein	0.973	0.726	ATP2B4
CCDC47	coiled-coil domain containing 47	0.972	0.662	ATP2A2	response to endoplasmic reticulum stress
DACT3	dishevelled-binding antagonist of beta-catenin 3	0.972	0.705	ATP2B4
HNRNPF	heterogeneous nuclear ribonucleoprotein F	0.972	0.74	ATP2A2	RNA binding
LINC00886	long intergenic non-protein coding RNA 886	0.972	0.422	ATP2B4
MGST3	microsomal glutathione S-transferase 3	0.972	0.524	ATP2B4
MYC	MYC proto-oncogene, bHLH transcription factor	0.972	0.593	ATP2A2	RNA binding
NANS	N-acetylneuraminate synthase	0.972	0.779	ATP2A2
OMA1	OMA1 zinc metallopeptidase	0.972	0.47	ATP2B4
RAB4A	RAB4A, member RAS oncogene family	0.972	0.699	ATP2B4
REEP2	receptor accessory protein 2	0.972	0.611	ATP2B4
TMSB4X	thymosin beta 4 X-linked	0.972	0.615	ATP2B4	supramolecular fiber organization
TRPC1	transient receptor potential cation channel subfamily C member 1	0.972	0.619	ATP2B4	contractile fiber part
USP13	ubiquitin specific peptidase 13	0.972	0.616	ATP2B4	response to endoplasmic reticulum stress
C9orf9	chromosome 9 open reading frame 9	0.971	0.721	ATP2B4
IMPACT	impact RWD domain protein	0.971	0.533	ATP2B4	actin binding
MITF	microphthalmia-associated transcription factor	0.971	0.431	ATP2B4
MLLT11	myeloid/lymphoid or mixed-lineage leukemia; translocated to, 11	0.971	0.777	ATP2B4
PRRC2C	proline rich coiled-coil 2C	0.971	0.815	ATP2A2	RNA binding
SEC23B	Sec23 homolog B, COPII coat complex component	0.971	0.712	ATP2A2
SPTBN4	spectrin beta, non-erythrocytic 4	0.971	0.622	ATP2B4	supramolecular fiber organization
SRSF2	serine and arginine rich splicing factor 2	0.971	0.552	ATP2A2	RNA binding
TRIM46	tripartite motif containing 46	0.971	0.763	ATP2B4
ANAPC15	anaphase promoting complex subunit 15	0.97	0.641	ATP2B4
CIRH1A	cirrhosis, autosomal recessive 1A (cirhin)	0.97	0.785	ATP2A2	RNA binding
DGCR6L	DiGeorge syndrome critical region gene 6-like	0.97	0.369	ATP2B4
KLHDC9	kelch domain containing 9	0.97	0.629	ATP2B4
NEK11	NIMA-related kinase 11	0.97	0.483	ATP2B4
NUP188	nucleoporin 188kDa	0.97	0.779	ATP2A2
OAT	ornithine aminotransferase	0.97	0.626	ATP2B4
TCEANC2	transcription elongation factor A (SII) N-terminal and central domain containing 2	0.97	0.618	ATP2B4
TP53TG1	TP53 target 1 (non-protein coding)	0.97	0.701	ATP2B4
TUBG2	tubulin gamma 2	0.97	0.677	ATP2B4	supramolecular fiber organization
XRN2	5'-3' exoribonuclease 2	0.97	0.531	ATP2A2	RNA binding
GKAP1	G kinase anchoring protein 1	0.969	0.763	ATP2B4
HSP90AA1	heat shock protein 90 alpha family class A member 1	0.969	0.906	ATP2A2	ion channel binding
NCL	nucleolin	0.969	0.421	ATP2A2	RNA binding
POLI	DNA polymerase iota	0.969	0.628	ATP2B4
TMEM170A	transmembrane protein 170A	0.969	0.712	ATP2A2
TMEM200B	transmembrane protein 200B	0.969	0.546	ATP2B4
YARS	tyrosyl-tRNA synthetase 1	0.969	0.591	ATP2A2	RNA binding
AKT3	v-akt murine thymoma viral oncogene homolog 3	0.968	0.778	ATP2B4
C1QBP	complement C1q binding protein	0.968	0.605	ATP2A2	RNA binding
LOH12CR2	loss of heterozygosity, 12, chromosomal region 2 (non-protein coding)	0.968	0.618	ATP2B4
MANF	mesencephalic astrocyte derived neurotrophic factor	0.968	0.839	ATP2A2	response to endoplasmic reticulum stress
NEXN	nexilin F-actin binding protein	0.968	0.606	ATP2B4	cardiac conduction
OAZ2	ornithine decarboxylase antizyme 2	0.968	0.367	ATP2B4
PDIA3	protein disulfide isomerase family A member 3	0.968	0.644	ATP2A2	response to endoplasmic reticulum stress
PNCK	pregnancy up-regulated nonubiquitous CaM kinase	0.968	0.685	ATP2B4	calmodulin binding
SRSF3	serine and arginine rich splicing factor 3	0.968	0.492	ATP2A2	RNA binding
VARS	valyl-tRNA synthetase	0.968	0.736	ATP2A2
A1BG-AS1	A1BG antisense RNA 1	0.967	0.429	ATP2B4
BZW1	basic leucine zipper and W2 domains 1	0.967	0.53	ATP2A2	RNA binding
C3orf18	chromosome 3 open reading frame 18	0.967	0.522	ATP2B4
CASC2	cancer susceptibility candidate 2 (non-protein coding)	0.967	0.382	ATP2B4
DHX36	DEAH-box helicase 36	0.967	0.254	ATP2A2	RNA binding
DNAJB9	DnaJ heat shock protein family (Hsp40) member B9	0.967	0.783	ATP2A2	response to endoplasmic reticulum stress
FTSJ1	FtsJ RNA methyltransferase homolog 1 (E. coli)	0.967	0.499	ATP2A2
HIC2	HIC ZBTB transcriptional repressor 2	0.967	0.167	ATP2A2
MSRB3	methionine sulfoxide reductase B3	0.967	0.833	ATP2B4
RNF38	ring finger protein 38	0.967	0.358	ATP2B4
TMEM47	transmembrane protein 47	0.967	0.57	ATP2B4
ZNF449	zinc finger protein 449	0.967	0.701	ATP2B4
COMMD6	COMM domain containing 6	0.966	0.674	ATP2B4
DES	desmin	0.966	0.793	ATP2B4	cardiac conduction
EPM2A	epilepsy, progressive myoclonus type 2A, Lafora disease (laforin)	0.966	0.714	ATP2B4
GNL3	G protein nucleolar 3	0.966	0.618	ATP2A2	RNA binding
MPC2	mitochondrial pyruvate carrier 2	0.966	0.595	ATP2B4
NRBP2	nuclear receptor binding protein 2	0.966	0.785	ATP2B4
ARHGAP35	Rho GTPase activating protein 35	0.965	0.805	ATP2B4	supramolecular fiber organization
CAV1	caveolin 1	0.965	0.809	ATP2B4	ion channel binding
DDX21	DExD-box helicase 21	0.965	0.681	ATP2A2	RNA binding
FAM20C	family with sequence similarity 20 member C	0.965	0.831	ATP2A2
GPR124	G protein coupled receptor 124	0.965	0.592	ATP2B4
INPP5F	inositol polyphosphate-5-phosphatase F	0.965	0.821	ATP2B4
ITGB1BP2	integrin subunit beta 1 binding protein 2	0.965	0.726	ATP2B4	contractile fiber part
MYO1C	myosin IC	0.965	0.831	ATP2B4	calmodulin binding
NDUFS4	NADH:ubiquinone oxidoreductase subunit S4	0.965	0.511	ATP2B4
NICN1	nicolin 1	0.965	0.647	ATP2B4
PDIA4	protein disulfide isomerase family A member 4	0.965	0.789	ATP2A2	response to endoplasmic reticulum stress
PRKDC	protein kinase, DNA-activated, catalytic subunit	0.965	0.746	ATP2A2	RNA binding
PRPF19	pre-mRNA processing factor 19	0.965	0.76	ATP2A2	RNA binding
RBM10	RNA binding motif protein 10	0.965	0.666	ATP2A2	RNA binding
SEPW1	selenoprotein W, 1	0.965	0.784	ATP2B4
SLAIN2	SLAIN motif family member 2	0.965	0.824	ATP2B4	supramolecular fiber organization
TOM1L2	target of myb1 like 2 membrane trafficking protein	0.965	0.72	ATP2B4
UBE2D3	ubiquitin conjugating enzyme E2 D3	0.965	0.767	ATP2A2
XPO5	exportin 5	0.965	0.822	ATP2A2	RNA binding
ZER1	zyg-11 related, cell cycle regulator	0.965	0.619	ATP2B4
BCL2L13	BCL2-like 13 (apoptosis facilitator)	0.964	0.721	ATP2B4
DPY19L2	dpy-19-like 2 (C. elegans)	0.964	0.53	ATP2B4
FAM199X	family with sequence similarity 199, X-linked	0.964	0.644	ATP2B4
FAM76A	family with sequence similarity 76 member A	0.964	0.616	ATP2B4
GTF2H5	general transcription factor IIH subunit 5	0.964	0.598	ATP2B4
MOSPD1	motile sperm domain containing 1	0.964	0.428	ATP2B4
NOLC1	nucleolar and coiled-body phosphoprotein 1	0.964	0.7	ATP2A2	RNA binding
PALLD	palladin, cytoskeletal associated protein	0.964	0.871	ATP2B4	contractile fiber part
SDF2L1	stromal cell derived factor 2 like 1	0.964	0.786	ATP2A2	response to endoplasmic reticulum stress
TBC1D19	TBC1 domain family member 19	0.964	0.692	ATP2B4
TIMM8A	translocase of inner mitochondrial membrane 8 homolog A (yeast)	0.964	0.526	ATP2A2
ZIK1	zinc finger protein interacting with K protein 1	0.964	0.388	ATP2B4
ARHGAP1	Rho GTPase activating protein 1	0.963	0.672	ATP2B4
BTD	biotinidase	0.963	0.506	ATP2B4
ITGA11	integrin subunit alpha 11	0.963	0.455	ATP2B4
PRKCA	protein kinase C, alpha	0.963	0.729	ATP2B4
SLFN11	schlafen family member 11	0.963	0.636	ATP2A2	RNA binding
DHX15	DEAH-box helicase 15	0.962	0.742	ATP2A2	RNA binding
DNAJC21	DnaJ heat shock protein family (Hsp40) member C21	0.962	0.741	ATP2B4	RNA binding
EFCAB11	EF-hand calcium binding domain 11	0.962	0.384	ATP2B4
GALNT18	polypeptide N-acetylgalactosaminyltransferase 18	0.962	0.319	ATP2B4
HSP90B1	heat shock protein 90 beta family member 1	0.962	0.735	ATP2A2	response to endoplasmic reticulum stress
LARGE	like-glycosyltransferase	0.962	0.736	ATP2B4
LYRM5	LYR motif containing 5	0.962	0.419	ATP2B4
MRPL40	mitochondrial ribosomal protein L40	0.962	0.109	ATP2B4	RNA binding
PLXNB1	plexin B1	0.962	0.697	ATP2B4
SLC35B1	solute carrier family 35 member B1	0.962	0.613	ATP2A2
APRT	adenine phosphoribosyltransferase	0.961	0.53	ATP2A2
CCDC50	coiled-coil domain containing 50	0.961	0.566	ATP2B4
FAM120AOS	family with sequence similarity 120A opposite strand	0.961	0.222	ATP2B4
JPH2	junctophilin 2	0.961	0.819	ATP2B4	cardiac conduction
LGALS1	galectin 1	0.961	0.798	ATP2B4	RNA binding
LYPLAL1	lysophospholipase-like 1	0.961	0.641	ATP2B4
MMP28	matrix metallopeptidase 28	0.961	0.57	ATP2B4
NFE2L1	nuclear factor, erythroid 2 like 1	0.961	0.493	ATP2B4	response to endoplasmic reticulum stress
NXT1	nuclear transport factor 2-like export factor 1	0.961	0.628	ATP2A2
OXCT1	3-oxoacid CoA-transferase 1	0.961	0.665	ATP2B4
SEH1L	SEH1 like nucleoporin	0.961	0.637	ATP2A2
SERTAD4-AS1	SERTAD4 antisense RNA 1	0.961	0.392	ATP2B4
SMC1A	structural maintenance of chromosomes 1A	0.961	0.691	ATP2A2	RNA binding
SNHG17	small nucleolar RNA host gene 17	0.961	0.677	ATP2A2
TMEM245	transmembrane protein 245	0.961	0.708	ATP2B4
ZNF667-AS1	ZNF667 antisense RNA 1 (head to head)	0.961	0.577	ATP2B4
CTNNBIP1	catenin beta interacting protein 1	0.96	0.425	ATP2B4
ICA1L	islet cell autoantigen 1 like	0.96	0.617	ATP2B4
ISCU	iron-sulfur cluster assembly enzyme	0.96	0.486	ATP2B4
LOC100129361	LOC100129361	0.96	0.656	ATP2B4
MLLT3	myeloid/lymphoid or mixed-lineage leukemia; translocated to, 3	0.96	0.609	ATP2B4
PCP4	Purkinje cell protein 4	0.96	0.468	ATP2B4	calmodulin binding
PDLIM7	PDZ and LIM domain 7	0.96	0.814	ATP2B4	contractile fiber part
PRPF4B	pre-mRNA processing factor 4B	0.96	0.711	ATP2A2	RNA binding
RNA45S5	45S pre-ribosomal 5	0.96	0.599	ATP2A2
TRAP1	TNF receptor associated protein 1	0.96	0.395	ATP2A2	RNA binding
ZFP90	ZFP90 zinc finger protein	0.96	0.568	ATP2B4
KANK2	KN motif and ankyrin repeat domains 2	0.959	0.755	ATP2B4	supramolecular fiber organization
MIEF2	mitochondrial elongation factor 2	0.959	0.431	ATP2B4
PCDH7	protocadherin 7	0.959	0.803	ATP2B4
PTPLAD2	protein tyrosine phosphatase-like A domain containing 2	0.959	0.354	ATP2B4
RTN2	reticulon 2	0.959	0.463	ATP2B4
SH3BGRL	SH3 domain binding glutamate-rich protein like	0.959	0.739	ATP2B4
SVIL	supervillin	0.959	0.875	ATP2B4	contractile fiber part
TMEM201	transmembrane protein 201	0.959	0.747	ATP2A2	actin binding
TRAPPC6A	trafficking protein particle complex 6A	0.959	0.38	ATP2B4
YPEL5	yippee like 5	0.959	0.663	ATP2B4
CCDC86	coiled-coil domain containing 86	0.958	0.76	ATP2A2	RNA binding
COMMD7	COMM domain containing 7	0.958	0.094	ATP2B4
KATNAL1	katanin catalytic subunit A1 like 1	0.958	0.802	ATP2B4	supramolecular fiber organization
LSM6	LSM6 homolog, U6 small nuclear RNA and mRNA degradation associated	0.958	0.399	ATP2A2	RNA binding
MOAP1	modulator of apoptosis 1	0.958	0.558	ATP2B4
SLC30A7	solute carrier family 30 (zinc transporter), member 7	0.958	0.611	ATP2A2
THAP8	THAP domain containing 8	0.958	0.622	ATP2B4
FBLIM1	filamin binding LIM protein 1	0.957	0.63	ATP2B4
FBXL2	F-box and leucine rich repeat protein 2	0.957	0.825	ATP2B4	calmodulin binding
HOXA10	homeobox A10	0.957	0.372	ATP2B4
MAMDC4	MAM domain containing 4	0.957	0.707	ATP2A2
NDC1	NDC1 transmembrane nucleoporin	0.957	0.565	ATP2A2
NNT-AS1	NNT antisense RNA 1	0.957	0.552	ATP2B4
PDCD11	programmed cell death 11	0.957	0.775	ATP2A2	RNA binding
RAB23	RAB23, member RAS oncogene family	0.957	0.711	ATP2B4
RNF14	ring finger protein 14	0.957	0.471	ATP2B4
ZBTB4	zinc finger and BTB domain containing 4	0.957	0.687	ATP2B4
CAP2	cyclase associated actin cytoskeleton regulatory protein 2	0.956	0.817	ATP2B4	actin binding
DCUN1D1	defective in cullin neddylation 1 domain containing 1	0.956	0.65	ATP2B4
FYCO1	FYVE and coiled-coil domain containing 1	0.956	0.803	ATP2B4
HIBADH	3-hydroxyisobutyrate dehydrogenase	0.956	0.615	ATP2B4
ILK	integrin linked kinase	0.956	0.828	ATP2B4	contractile fiber part
NUDT7	nudix hydrolase 7	0.956	0.644	ATP2B4	RNA binding
PPP2R3A	protein phosphatase 2 regulatory subunit B'', alpha	0.956	0.791	ATP2B4
REEP1	receptor accessory protein 1	0.956	0.592	ATP2B4
SNTA1	syntrophin alpha 1	0.956	0.489	ATP2B4	calmodulin binding
SSRP1	structure specific recognition protein 1	0.956	0.57	ATP2A2	RNA binding
STAT3	signal transducer and activator of transcription 3 (acute-phase response factor)	0.956	0.858	ATP2A2
ALG2	ALG2, alpha-1,3/1,6-mannosyltransferase	0.955	0.586	ATP2A2
ANAPC16	anaphase promoting complex subunit 16	0.955	0.611	ATP2B4
CALM2	calmodulin 2	0.955	0.461	ATP2B4	contractile fiber part
DDX39A	DExD-box helicase 39A	0.955	0.662	ATP2A2	RNA binding
DDX54	DEAD-box helicase 54	0.955	0.533	ATP2A2	RNA binding
HOXA11-AS	HOXA11 antisense RNA	0.955	0.405	ATP2B4
MRPS5	mitochondrial ribosomal protein S5	0.955	0.53	ATP2A2	RNA binding
RRBP1	ribosome binding protein 1	0.955	0.765	ATP2A2	RNA binding
SNORD60	small nucleolar RNA, C/D box 60	0.955	0.528	ATP2A2
TTC8	tetratricopeptide repeat domain 8	0.955	0.516	ATP2B4	supramolecular fiber organization
WDR12	WD repeat domain 12	0.955	0.62	ATP2A2
C14orf132	chromosome 14 open reading frame 132	0.954	0.565	ATP2B4
CNN1	calponin 1	0.954	0.845	ATP2B4	calmodulin binding
DBT	dihydrolipoamide branched chain transacylase E2	0.954	0.689	ATP2B4
FBXO25	F-box protein 25	0.954	0.555	ATP2B4	actin binding
FGD6	FYVE, RhoGEF and PH domain containing 6	0.954	0.386	ATP2B4
GAS5	growth arrest specific 5 (non-protein coding)	0.954	0.141	ATP2A2
GJC1	gap junction protein gamma 1	0.954	0.827	ATP2B4
MAGED2	MAGE family member D2	0.954	0.655	ATP2B4
MDH1	malate dehydrogenase 1	0.954	0.766	ATP2B4
MYBBP1A	MYB binding protein 1a	0.954	0.744	ATP2A2	RNA binding
OTUD4	OTU deubiquitinase 4	0.954	0.789	ATP2A2	RNA binding
PACS2	phosphofurin acidic cluster sorting protein 2	0.954	0.73	ATP2B4	ion channel binding
PDK2	pyruvate dehydrogenase kinase, isozyme 2	0.954	0.429	ATP2B4
SLC45A1	solute carrier family 45 member 1	0.954	0.514	ATP2B4
SNAPC4	small nuclear RNA activating complex polypeptide 4	0.954	0.343	ATP2A2
SNHG8	small nucleolar RNA host gene 8	0.954	0.468	ATP2A2
SS18L2	synovial sarcoma translocation gene on chromosome 18-like 2	0.954	0.594	ATP2A2
TCEAL4	transcription elongation factor A (SII)-like 4	0.954	0.435	ATP2B4
ABCE1	ATP binding cassette subfamily E member 1	0.953	0.528	ATP2A2
ABCF2	ATP binding cassette subfamily F member 2	0.953	0.753	ATP2A2
ANKMY2	ankyrin repeat and MYND domain containing 2	0.953	0.61	ATP2B4
GNL3L	G protein nucleolar 3 like	0.953	0.72	ATP2A2	RNA binding
HYOU1	hypoxia up-regulated 1	0.953	0.818	ATP2A2	response to endoplasmic reticulum stress
IFRD2	interferon-related developmental regulator 2	0.953	0.621	ATP2A2
KRCC1	lysine rich coiled-coil 1	0.953	0.513	ATP2B4
LEMD3	LEM domain containing 3	0.953	0.445	ATP2A2
MTA3	metastasis associated 1 family member 3	0.953	0.519	ATP2B4
PRPF8	pre-mRNA processing factor 8	0.953	0.65	ATP2A2	RNA binding
RABGGTB	Rab geranylgeranyltransferase, beta subunit	0.953	0.615	ATP2A2
SNORD36C	small nucleolar RNA, C/D box 36C	0.953	0.414	ATP2A2
SNRPD1	small nuclear ribonucleoprotein D1 polypeptide	0.953	0.516	ATP2A2	RNA binding
TBL3	transducin beta like 3	0.953	0.584	ATP2A2	RNA binding
UCK2	uridine-cytidine kinase 2	0.953	0.776	ATP2A2
ZYG11B	zyg-11 family member B, cell cycle regulator	0.953	0.783	ATP2B4
CCNY	cyclin Y	0.952	0.844	ATP2B4
DNAJC2	DnaJ heat shock protein family (Hsp40) member C2	0.952	0.489	ATP2A2	RNA binding
FAM204A	family with sequence similarity 204 member A	0.952	0.477	ATP2B4
GART	phosphoribosylglycinamide formyltransferase, phosphoribosylglycinamide synthetase, phosphoribosylaminoimidazole synthetase	0.952	0.718	ATP2A2
HIST1H4E	H4 clustered histone 5	0.952	0.185	ATP2B4	RNA binding
INPP5A	inositol polyphosphate-5-phosphatase A	0.952	0.683	ATP2B4
KIAA1407	KIAA1407	0.952	0.498	ATP2B4
NUMA1	nuclear mitotic apparatus protein 1	0.952	0.271	ATP2B4	supramolecular fiber organization
SNORA19	small nucleolar RNA, H/ACA box 19	0.952	0.39	ATP2A2
AARS	alanyl-tRNA synthetase 1	0.951	0.238	ATP2A2	RNA binding
CLPTM1L	CLPTM1 like	0.951	0.609	ATP2A2
FARSA	phenylalanyl-tRNA synthetase subunit alpha	0.951	0.736	ATP2A2	RNA binding
GDE1	glycerophosphodiester phosphodiesterase 1	0.951	0.527	ATP2B4
LSM1	LSM1 homolog, mRNA degradation associated	0.951	0.424	ATP2B4	RNA binding
MICALL1	MICAL like 1	0.951	0.855	ATP2B4
PFAS	phosphoribosylformylglycinamidine synthase	0.951	0.743	ATP2A2
RNF20	ring finger protein 20	0.951	0.45	ATP2B4	RNA binding
RPLP0P2	ribosomal protein, large, P0 pseudogene 2	0.951	0.467	ATP2A2
RSL1D1	ribosomal L1 domain containing 1	0.951	0.615	ATP2A2	RNA binding
ZCWPW1	zinc finger, CW type with PWWP domain 1	0.951	0.029	ATP2B4
COX7A1	cytochrome c oxidase subunit VIIa polypeptide 1 (muscle)	0.95	0.613	ATP2B4
CYB5D2	cytochrome b5 domain containing 2	0.95	0.214	ATP2B4
DIAPH3	diaphanous related formin 3	0.95	0.317	ATP2B4	actin binding
FAM149B1	family with sequence similarity 149 member B1	0.95	0.659	ATP2B4
HSPB2	heat shock protein family B (small) member 2	0.95	0.77	ATP2B4
NELFCD	negative elongation factor complex member C/D	0.95	0.571	ATP2A2	RNA binding
NPHP1	nephronophthisis 1 (juvenile)	0.95	0.65	ATP2B4
PHRF1	PHD and ring finger domains 1	0.95	0.63	ATP2A2
PLEKHH2	pleckstrin homology, MyTH4 and FERM domain containing H2	0.95	0.411	ATP2B4	actin binding
SEC24C	SEC24 homolog C, COPII coat complex component	0.95	0.838	ATP2A2
SORBS1	sorbin and SH3 domain containing 1	0.95	0.831	ATP2B4	actin binding
TMEM14A	transmembrane protein 14A	0.95	0.606	ATP2B4
TMEM59	transmembrane protein 59	0.95	0.172	ATP2B4
UBL3	ubiquitin like 3	0.95	0.288	ATP2B4
